# Supplementary material for: A stromal inflammasome Ras-safeguard against Myc driven lymphomagenesis
Source: Nat Immunol. Author manuscript; Available in PMC 2025 Nov 17. (PMC7618359; doi:10.1038/s41590-024-02028-z)
Supplement: Supplementary Data 1 [file EMS210572-supplement-Supplementary_Data_1.xls]

## Sheet: Sheet1
Extended Data Table 2. Enriched HSC Genes
Probeset ID	Symbol	p value
10344837	PREX2	1.78457e-14
10344990	CRISPLD1	9.18456e-89
10345967	BIVM	5.39617e-77
10346000	GULP1	1.5356e-30
10346164	SDPR	3.93654e-17
10346611	GM973	7.0115e-16
10346810	PARD3B	1.50971e-21
10351269	4930455F23RIK	7.84599e-38
10352194	CDC42BPA	8.08271e-50
10352354	A430110L20RIK	1.93942e-37
10353272	STAU2	6.68011e-72
10357008	PIGN	1.37631e-30
10358379	TROVE2	3.96306e-42
10360914	LYPLAL1	3.16079e-58
10362138	VNN1	8.69813e-17
10363860	SLC16A9	2.02205e-26
10364712	CIRBP	1.27818e-19
10366163	SLC6A15	2.76061e-100
10367591	MYCT1	2.03978e-120
10368083	CCDC28A	2.81902e-24
10369236	EDAR	1.30015e-09
10369806	1700040L02RIK	3.67016e-91
10370544	2610008E11RIK	1.99592e-59
10372618	FRS2	0.00744463
10373740	PIK3IP1	8.28192e-108
10374406	CNRIP1	2.26608e-71
10376912	FBXW10	4.65344e-33
10378637	SCARF1	5.30392e-59
10379153	ALDOC	1.91593e-54
10379838	GM10374	7.49169e-43
10380648	HOXB4	7.86271e-42
10384398	GRB10	6.62141e-111
10384504	MEIS1	6.99519e-145
10385656	ZFP2	1.38147e-38
10386394	ZFP867	2.67324e-36
10386937	ZFP286	2.20078e-32
10387625	CHRNB1	2.49809e-36
10389680	MSI2	1.01824e-124
10389786	HLF	1.87036e-84
10389797	STXBP4	3.61776e-79
10391143	KLHL11	3.23917e-28
10394990	MBOAT2	2.4109e-64
10395155	FAM110C	2.8201e-24
10396346	1810048J11RIK	3.87507e-80
10396476	RHOJ	3.12592e-22
10398326	MEG3	5.54805e-27
10398362	RIAN	6.89768e-15
10399046	VIPR2	4.71653e-23
10399421	MYCN	5.02336e-81
10400948	SIX6OS1	9.19214e-71
10401473	ALDH6A1	6.53875e-47
10401841	DIO2	9.85312e-36
10405927	ZFP455	5.73278e-33
10406086	TERT	1.09537e-89
10406953	TRIM23	2.72513e-24
10407876	5033411D12RIK	2.21317e-36
10409660	GKAP1	3.26869e-59
10410321	ZFP874	1.22367e-52
10410695	RHOBTB3	6.18185e-104
10411839	SFRS12	8.98478e-65
10416406	HTR2A	4.14506e-33
10417920	USP54	4.36778e-62
10419082	5730469M10RIK	1.28843e-51
10420846	FZD3	8.65895e-35
10422962	1110020G09RIK	1.4785e-53
10423548	SDC2	3.03123e-18
10423825	FZD6	4.00151e-54
10426894	GM10035	1.87975e-83
10427075	KRT18	4.82769e-51
10427402	GHR	6.17189e-15
10428376	ANGPT1	4.82691e-109
10428594	SAMD12	6.48411e-91
10429641	NAPRT1	2.7054e-34
10430145	RBM9	2.02056e-22
10430389	MFNG	1.86971e-110
10431558	ODF3B	3.03784e-38
10432939	CSAD	3.68802e-43
10435525	IQCB1	7.17592e-93
10435641	FSTL1	6.11199e-28
10435802	2610015P09RIK	1.55323e-44
10436552	RBM11	2.92302e-29
10436636	NCAM2	3.51707e-15
10436658	7120432I05RIK	8.03569e-06
10437846	IFITM7	3.57511e-53
10438060	IGLL1	1.47418e-44
10438603	IGF2BP2	3.40739e-21
10439547	GRAMD1C	2.57928e-42
10440002	GPR128	2.39909e-105
10441093	ERG	8.1671e-96
10442087	4930546H06RIK	3.2368e-10
10442250	ZFP229	1.31149e-102
10442283	GM9805	5.58789e-27
10444756	ATP6V1G2	1.24048e-21
10447517	PISD-PS2	2.5927e-18
10448186	ZFP820	4.5461e-24
10448235	A630033E08RIK	9.81059e-23
10448247	ZFP40	2.49761e-28
10449756	HSF2BP	1.58187e-13
10449926	ZFP799	8.25994e-66
10450622	2610110G12RIK	3.28998e-43
10451039	SLC25A27	6.00224e-68
10453487	LHCGR	1.61574e-77
10455108	PCDHB16	2.61652e-14
10455148	PCDHGA12	8.97462e-16
10455954	GM4951	6.24272e-23
10455957	GM5970	1.08655e-18
10456317	ZFP532	1.03351e-52
10456556	STARD6	6.22831e-40
10457546	OSBPL1A	2.16002e-121
10457587	ZFP521	2.39607e-51
10458303	ECSCR	4.92844e-19
10458794	CCDC112	7.99377e-69
10458906	PPIC	2.53018e-72
10459066	LOC100044195	1.27342e-12
10459241	AFAP1L1	1.39643e-71
10459620	RAB27B	1.8946e-54
10460127	DOK6	2.09088e-29
10460947	PYGM	2.09718e-24
10461979	ALDH1A1	1.71496e-43
10462281	VLDLR	1.72377e-89
10463277	NKX2-3	7.59456e-20
10464370	SLC18A2	2.41317e-116
10466712	MAMDC2	1.68308e-71
10467013	PRKG1	7.65515e-91
10467038	GM6642	7.31818e-14
10467041	ASAH2	2.67498e-43
10467153	SLC16A12	2.53084e-11
10467730	MORN4	7.06427e-24
10468853	SFXN4	1.28152e-43
10468881	ZFP826	6.74409e-24
10469151	ITIH5	4.7883e-113
10469609	GM13375	3.08268e-75
10473312	FAM171B	3.49471e-06
10475567	SLC24A5	4.95069e-57
10476237	HSPA12B	2.22576e-23
10476819	GM114	9.51503e-14
10477237	BC020535	1.97031e-32
10477717	PROCR	5.98697e-111
10479221	GM14403	6.11476e-31
10479979	SLC25A36	5.0219e-33
10483536	4930578N16RIK	1.31846e-21
10484371	CALCRL	7.43863e-22
10485624	PRRG4	7.7822e-35
10487645	CPXM1	7.51832e-19
10487987	LRRN4	1.10674e-49
10488291	RBBP9	8.97265e-40
10490246	3100002L24RIK	7.7991e-32
10490302	2810021G02RIK	2.89007e-22
10490794	PKIA	2.44492e-30
10490872	LRRCC1	3.12615e-61
10492231	MED12L	3.14729e-52
10492720	MTAP9	6.384e-13
10495993	ELOVL6	1.80574e-79
10496251	BDH2	9.21822e-54
10496359	EMCN	7.47286e-43
10496872	ELTD1	2.18573e-98
10497608	MECOM	2.1894e-61
10497613	GM10258	9.7584e-25
10497765	DCUN1D1	3.62594e-37
10497912	GM5148	1.83144e-10
10497994	PABPC4L	1.19761e-17
10498210	NBEA	1.64815e-25
10498795	ZFP114	8.02233e-57
10498952	GUCY1A3	7.07771e-40
10500155	GM10691	6.31847e-49
10502359	DAPP1	1.17749e-162
10502552	CLCA1	2.82916e-12
10502791	IFI44	6.09279e-19
10503376	GM11818	2.83069e-22
10503502	TTPA	1.50652e-26
10504375	NPR2	1.66024e-25
10505030	FSD1L	7.94415e-37
10505044	FKTN	9.12763e-32
10505674	CNTLN	1.52965e-88
10505779	ACER2	9.79334e-29
10505931	IFT74	2.74533e-39
10505954	TEK	4.87065e-44
10507137	PDZK1IP1	5.20855e-83
10510201	REX2	7.6801e-35
10510230	GM13152	2.82509e-57
10510239	GM16503	6.12533e-27
10511333	PLAG1	7.96717e-35
10512315	CCL27A	4.70768e-35
10512915	2810432L12RIK	1.62616e-12
10513061	CTNNAL1	2.62466e-31
10513190	D630039A03RIK	6.77958e-21
10514000	MPDZ	2.11569e-26
10514327	IFNZ	5.4051e-61
10514510	CYP2J6	3.26076e-43
10514520	CYP2J9	5.63337e-80
10514779	PRKAA2	8.25075e-21
10515755	MPL	1.21872e-98
10515771	TIE1	3.34803e-76
10518358	2610305D13RIK	9.18463e-33
10519949	A630072M18RIK	1.37934e-26
10520080	RINT1	2.6259e-72
10520096	KLHL7	1.26948e-28
10520271	2900005J15RIK	1.76024e-27
10521626	CC2D2A	1.37809e-35
10522090	WDR19	3.51528e-55
10522192	NSUN7	3.29605e-22
10522303	GUF1	1.52929e-97
10523727	PKD2	2.99353e-98
10523977	GM10419	1.56336e-16
10526055	GBAS	2.60881e-27
10526232	WBSCR27	3.08236e-55
10526356	RHBDD2	3.67415e-95
10526726	ZKSCAN1	2.22264e-71
10526842	ZFP157	2.89174e-18
10527172	ZFP12	1.12559e-103
10527965	CLDN12	2.26368e-46
10528702	PRKAG2	1.9552e-19
10528880	LMBR1	3.6998e-47
10530013	GM447	2.72217e-26
10530615	OCIAD2	4.45681e-43
10531274	BTC	7.78699e-12
10533034	CCDC60	1.56267e-11
10533360	9330129D05RIK	1.83091e-39
10533367	ACAD10	8.03468e-60
10533504	IFT81	2.05336e-33
10536061	BC063263	4.65245e-56
10536068	ZFP788	6.68947e-30
10536216	GNG11	1.99809e-25
10536297	PPP1R9A	1.21619e-49
10537849	ARHGEF5	9.84002e-40
10538547	FKBP9	4.27965e-108
10538640	ABCG2	6.47032e-95
10538706	MMRN1	2.64126e-101
10538811	PRDM5	1.50791e-68
10539220	AW146020	2.89384e-91
10539813	CCDC48	6.16176e-27
10539933	TXNRD3	1.18855e-70
10540168	FGD5	7.87378e-31
10542896	BICD1	2.24027e-42
10542965	SGCE	1.32569e-72
10543120	ICA1	3.22534e-86
10543369	CADPS2	3.8799e-36
10544487	TPK1	1.72532e-97
10544689	4921507P07RIK	1.24161e-19
10544768	HOXA5	1.00388e-34
10544774	HOXA6	5.0942e-08
10544788	HOXA9	9.33992e-74
10547719	CLSTN3	5.82146e-73
10547869	LEPREL2	3.56949e-43
10548875	ART4	2.23065e-79
10550406	CCDC8	5.46194e-66
10550501	MILL2	1.25618e-27
10551770	ZFP30	2.62823e-25
10551852	CLIP3	6.99156e-33
10552358	GM10351	3.15363e-24
10553833	NDN	1.95954e-71
10554900	DLG2	1.60226e-17
10555826	OLFR631	2.7479e-07
10555848	TRIM6	7.36144e-47
10559837	VMN2R29	7.05281e-35
10560329	HIF3A	5.75039e-38
10561837	ZFP146	3.40121e-155
10562548	C80913	1.14132e-153
10562651	C330019L16RIK	7.69197e-74
10562657	GM5595	3.9367e-42
10565900	D630004N19RIK	2.70635e-26
10568997	SIRT3	9.0151e-86
10569429	CDKN1C	7.4555e-16
10569830	2310057J16RIK	1.42785e-17
10576924	ARGLU1	1.94292e-36
10579012	CSGALNACT1	2.22701e-73
10581073	DYNC1LI2	1.41307e-17
10581271	ZDHHC1	1.1247e-68
10583008	CASP12	1.05583e-54
10583021	PDGFD	1.28899e-45
10583163	TRPC6	1.35909e-93
10583485	A230050P20RIK	1.27381e-88
10584288	ROBO4	3.08967e-19
10584317	ESAM	2.73305e-89
10584325	VSIG2	6.77451e-14
10586368	CLPX	1.15968e-16
10586718	9530091C08RIK	2.16632e-20
10587150	MYO5C	4.87969e-22
10587315	GSTA4	1.10461e-38
10588007	TFDP2	2.44769e-75
10588037	RBP1	3.23073e-65
10588243	RYK	9.05227e-16
10590487	ZFP660	1.54902e-14
10590690	DYNC2H1	3.70183e-37
10590842	GM10708	2.66949e-19
10591967	JAM3	8.63197e-25
10594044	ISLR	3.30018e-08
10594144	BBS4	3.31487e-27
10594221	LRRC49	9.67739e-129
10596072	PPP2R3A	7.02238e-28
10598240	SHROOM4	1.06208e-17
10599435	OCRL	1.22531e-74
10599736	FHL1	5.85927e-15
10600169	BGN	4.06141e-41
10600814	GSPT2	2.02962e-55
10601303	CHIC1	3.76749e-40
10601312	GM10454	1.92929e-34
10601519	KLHL4	5.88788e-160
10601771	ARMCX1	1.04232e-62
10601834	GPRASP2	8.28017e-67
10601846	2900062L11RIK	1.22599e-56
10601850	BEX4	3.89439e-44
10601878	TCEAL1	1.02312e-81
10601880	BC065397	1.50374e-29
10601888	PLP1	1.1844e-36
10601942	NRK	4.80197e-35
10602977	SCML2	3.64343e-31
10603453	WDR13	3.72917e-100
10603573	SYTL5	3.46445e-26
10603809	GM14636	2.563e-47
10604505	6720401G13RIK	2.3067e-63
10604694	MTAP7D3	1.17766e-41
10604944	GABRE	1.03816e-14
10605522	GM7173	1.33696e-16
10605766	MAGED1	9.37387e-62
10605811	FAM123B	1.73349e-57
10606445	RPS6KA6	6.947e-11
10606554	NAP1L3	1.42788e-36
10606868	BEX1	2.28128e-36
10607225	LRCH2	4.95736e-50
10607283	MAGED2	7.5839e-72
10607395	MAGEH1	2.80215e-32
