# Supplementary material for: A stromal inflammasome Ras-safeguard against Myc driven lymphomagenesis
Source: Nat Immunol. Author manuscript; Available in PMC 2025 Nov 17. (PMC7618359; doi:10.1038/s41590-024-02028-z)
Supplement: Supplementary Data 2 [file EMS210572-supplement-Supplementary_Data_2.xlsx]

## Sheet: Extended Clusters
Extended Clusters
Cluster	ID	Description	GeneRatio	BgRatio	pvalue	p.adjust	qvalue	geneID	Count
Up in CaspKO	GO:0051056	regulation of small GTPase mediated signal transduction	20/312	259/23210	4.00006e-10	6.77739e-07	5.1769e-07	Itpkb/Bcr/Fgd3/Trio/Tiam1/Syngap1/Pdgfrb/Sipa1/Dnmbp/Notch1/Abl1/Prex1/Mfn2/Kctd10/Rasal1/Sipa1l3/Arrb1/Arhgef17/Arhgef10/Cbl	20
Up in CaspKO	GO:0007265	Ras protein signal transduction	25/312	414/23210	4.68362e-10	6.77739e-07	5.1769e-07	Itpkb/Bcr/Ksr1/Rhob/Fgd3/Trio/Celsr1/Tiam1/Syngap1/Pdgfrb/Dnmbp/Notch1/Abl1/Prex1/Arhgef11/Wasf2/Mfn2/Kctd10/Rasal1/Gna12/Rab43/Arrb1/Arhgef17/Arhgef10/Cbl	25
Up in CaspKO	GO:0007264	small GTPase mediated signal transduction	27/312	485/23210	5.56131e-10	6.77739e-07	5.1769e-07	Itpkb/Bcr/Ksr1/Rhob/Fgd3/Trio/Celsr1/Tiam1/Syngap1/Pdgfrb/Sipa1/Dnmbp/Notch1/Abl1/Prex1/Arhgef11/Wasf2/Mfn2/Kctd10/Rasal1/Gna12/Rab43/Sipa1l3/Arrb1/Arhgef17/Arhgef10/Cbl	27
Up in CaspKO	GO:0046578	regulation of Ras protein signal transduction	18/312	228/23210	2.15441e-09	1.96913e-06	1.50412e-06	Itpkb/Bcr/Fgd3/Trio/Tiam1/Syngap1/Pdgfrb/Dnmbp/Notch1/Abl1/Prex1/Mfn2/Kctd10/Rasal1/Arrb1/Arhgef17/Arhgef10/Cbl	18
Up in CaspKO	GO:0007266	Rho protein signal transduction	16/312	195/23210	9.87165e-09	7.21815e-06	5.51358e-06	Bcr/Rhob/Fgd3/Trio/Celsr1/Tiam1/Pdgfrb/Dnmbp/Abl1/Prex1/Arhgef11/Kctd10/Gna12/Arrb1/Arhgef17/Arhgef10	16
Up in CaspKO	GO:0035023	regulation of Rho protein signal transduction	12/312	135/23210	2.98514e-07	0.000181894	0.00013894	Bcr/Fgd3/Trio/Tiam1/Pdgfrb/Dnmbp/Abl1/Prex1/Kctd10/Arrb1/Arhgef17/Arhgef10	12
Up in CaspKO	GO:0016570	histone modification	21/312	427/23210	3.86031e-07	0.000201619	0.000154006	Hdac4/Dot1l/Jade2/Mta1/Phf2/Ep300/Brd1/Kmt2d/Crebbp/Brpf3/Brd4/Rag1/Kmt2c/Kdm2b/Setd1b/Trrap/Kmt2b/Arrb1/Taf5l/Carm1/Kmt2a	21
Up in CaspKO	GO:0090092	regulation of transmembrane receptor protein serine/threonine kinase signaling pathway	15/312	233/23210	6.80442e-07	0.000248998	0.000190197	Zbtb7a/Tob1/Ep300/Acvr1b/Crebbp/Vasn/Notch1/Abl1/Ski/Hipk2/Numa1/Glg1/Sorl1/Bcl9l/Smad3	15
Up in CaspKO	GO:0016569	covalent chromatin modification	21/312	444/23210	7.27468e-07	0.000248998	0.000190197	Hdac4/Dot1l/Jade2/Mta1/Phf2/Ep300/Brd1/Kmt2d/Crebbp/Brpf3/Brd4/Rag1/Kmt2c/Kdm2b/Setd1b/Trrap/Kmt2b/Arrb1/Taf5l/Carm1/Kmt2a	21
Up in CaspKO	GO:0001667	ameboidal-type cell migration	20/312	407/23210	7.43854e-07	0.000248998	0.000190197	Tns1/Tbxa2r/Map3k3/Rhob/Syne2/Rreb1/Ago2/Myh9/Acvr1b/Lrp5/Notch1/Abl1/Plcg1/Klf4/Macf1/Wasf2/Sema3d/Hspb1/Gna12/Calr	20
Up in CaspKO	GO:1904018	positive regulation of vasculature development	14/312	204/23210	7.49173e-07	0.000248998	0.000190197	Tbxa2r/Map3k3/Rhob/Ago2/Egr1/Notch1/Abl1/Plcg1/Il6ra/Klf4/Tie1/Hspb1/Hipk2/Stim1	14
Up in CaspKO	GO:0071559	response to transforming growth factor beta	14/312	208/23210	9.45537e-07	0.000273539	0.000208942	Zbtb7a/Zfp36l1/Ep300/Acvr1b/Crebbp/Vasn/Crkl/Ski/Hipk2/Col4a2/Zfhx3/Glg1/Bcl9l/Smad3	14
Up in CaspKO	GO:1901342	regulation of vasculature development	18/312	341/23210	9.72649e-07	0.000273539	0.000208942	Tbxa2r/Map3k3/Rhob/Ago2/Egr1/Notch1/Abl1/Cd59a/Plcg1/Nfatc2/Il6ra/Klf4/Tie1/Gtf2i/Hspb1/Hipk2/Stim1/Col4a2	18
Up in CaspKO	GO:0016055	Wnt signaling pathway	20/312	428/23210	1.61606e-06	0.000422022	0.000322361	Foxo3/Tcf7/Thra/Rnf213/Ccdc88c/Celsr1/Tiam1/Pkd1/Egr1/Lrp5/Notch1/Abl1/Bcl9/Celsr2/Ankrd6/Klf4/Macf1/Lrrk1/Bcl9l/Smad3	20
Up in CaspKO	GO:0198738	cell-cell signaling by wnt	20/312	430/23210	1.73529e-06	0.000422948	0.000323068	Foxo3/Tcf7/Thra/Rnf213/Ccdc88c/Celsr1/Tiam1/Pkd1/Egr1/Lrp5/Notch1/Abl1/Bcl9/Celsr2/Ankrd6/Klf4/Macf1/Lrrk1/Bcl9l/Smad3	20
Up in CaspKO	GO:0051090	regulation of DNA-binding transcription factor activity	19/312	396/23210	2.00903e-06	0.000459063	0.000350655	Hdac4/Zbtb7a/Thra/Prkch/Syk/Ep300/Nlrc3/Crebbp/Pkd1/Camk2a/Lrp5/Sufu/Trim8/Klf4/Hipk2/Arrb1/Nwd1/Fanca/Carm1	19
Up in CaspKO	GO:0051098	regulation of binding	19/312	403/23210	2.59536e-06	0.000558154	0.000426345	Hdac4/Dot1l/Zbtb7a/Ep300/Tiam1/Pkd1/Brd4/Abl1/Trib3/Ccm2l/Klf4/Ski/Hipk2/Arrb1/Amfr/Zfpm1/Carm1/Sorl1/Smad3	19
Up in CaspKO	GO:0090101	negative regulation of transmembrane receptor protein serine/threonine kinase signaling pathway	10/312	113/23210	3.05266e-06	0.000620029	0.000473608	Zbtb7a/Tob1/Vasn/Notch1/Abl1/Ski/Hipk2/Glg1/Sorl1/Bcl9l	10
Up in CaspKO	GO:0009952	anterior/posterior pattern specification	14/312	231/23210	3.25969e-06	0.000627233	0.000479111	Bptf/Ep300/Celsr1/Crkl/Tshz1/Lrp5/Notch1/Celsr2/Ski/Htt/Kdm2b/Hipk2/Kmt2a/Smad3	14
Up in CaspKO	GO:0090288	negative regulation of cellular response to growth factor stimulus	11/312	143/23210	3.88637e-06	0.000710429	0.000542661	Zbtb7a/Tob1/Vasn/Notch1/Abl1/Cd59a/Ski/Hipk2/Glg1/Sorl1/Bcl9l	11
Up in CaspKO	GO:0071560	cellular response to transforming growth factor beta stimulus	13/312	204/23210	4.23569e-06	0.000737221	0.000563125	Zbtb7a/Zfp36l1/Ep300/Acvr1b/Crebbp/Vasn/Crkl/Ski/Hipk2/Col4a2/Glg1/Bcl9l/Smad3	13
Up in CaspKO	GO:0090287	regulation of cellular response to growth factor stimulus	15/312	271/23210	4.43623e-06	0.000737221	0.000563125	Zbtb7a/Tob1/Ep300/Crebbp/Vasn/Notch1/Abl1/Cd59a/Ski/Hipk2/Numa1/Glg1/Sorl1/Bcl9l/Smad3	15
Up in CaspKO	GO:0018205	peptidyl-lysine modification	17/312	345/23210	4.91024e-06	0.000780515	0.000596195	Hdac4/Egr2/Dot1l/Jade2/Ep300/Brd1/Kmt2d/Crebbp/Brpf3/Brd4/Egr1/Setd1b/Trrap/Kmt2b/Arrb1/Taf5l/Kmt2a	17
Up in CaspKO	GO:0007178	transmembrane receptor protein serine/threonine kinase signaling pathway	17/312	357/23210	7.70262e-06	0.00117337	0.000896275	Zbtb7a/Jade2/Tob1/Ep300/Acvr1b/Crebbp/Vasn/Egr1/Notch1/Abl1/Ski/Hipk2/Numa1/Glg1/Sorl1/Bcl9l/Smad3	17
Up in CaspKO	GO:0061448	connective tissue development	15/312	285/23210	8.14003e-06	0.0011904	0.000909284	Zbtb7a/Thra/Ep300/Pkd1/Egr1/Pdgfrb/Lrp5/Notch1/Mef2d/Il6ra/Col27a1/Glg1/Carm1/Sorl1/Smad3	15
Up in CaspKO	GO:1901339	regulation of store-operated calcium channel activity	4/312	11/23210	9.81182e-06	0.00137969	0.00105388	Plcg1/Cracr2a/Stim1/Plcg2	4
Up in CaspKO	GO:0017015	regulation of transforming growth factor beta receptor signaling pathway	9/312	103/23210	1.06014e-05	0.00143551	0.00109651	Zbtb7a/Ep300/Crebbp/Vasn/Ski/Hipk2/Glg1/Bcl9l/Smad3	9
Up in CaspKO	GO:1903844	regulation of cellular response to transforming growth factor beta stimulus	9/312	105/23210	1.23997e-05	0.00161905	0.00123671	Zbtb7a/Ep300/Crebbp/Vasn/Ski/Hipk2/Glg1/Bcl9l/Smad3	9
Up in CaspKO	GO:0048568	embryonic organ development	20/312	493/23210	1.32251e-05	0.0016587	0.001267	Hs6st1/Bcr/Tcf7/Plcd3/Bptf/Zfp36l1/Celsr1/Pkd1/Ndst1/Pdgfrb/Tshz1/Sufu/Notch1/Arid1a/Kdm2b/Hipk2/Fgf3/Zfpm1/Kmt2a/Smad3	20
Up in CaspKO	GO:0003002	regionalization	17/312	373/23210	1.36108e-05	0.0016587	0.001267	Egr2/Bptf/Ep300/Celsr1/Crkl/Tshz1/Lrp5/Sufu/Notch1/Celsr2/Ski/Htt/Kdm2b/Hipk2/Fgf3/Kmt2a/Smad3	17
Up in CaspKO	GO:0010769	regulation of cell morphogenesis involved in differentiation	16/312	343/23210	1.83747e-05	0.00204661	0.0015633	Camk2b/Rreb1/Ep300/Plxnb2/Shank3/Crkl/Tiam1/Syngap1/Abl1/Prex1/Mpl/Sema3d/Cit/Actn4/Zswim4/Calr	16
Up in CaspKO	GO:0016573	histone acetylation	10/312	139/23210	1.9268e-05	0.00204661	0.0015633	Jade2/Ep300/Brd1/Crebbp/Brpf3/Brd4/Trrap/Arrb1/Taf5l/Kmt2a	10
Up in CaspKO	GO:0043966	histone H3 acetylation	7/312	62/23210	1.93609e-05	0.00204661	0.0015633	Jade2/Ep300/Brd1/Brpf3/Brd4/Taf5l/Kmt2a	7
Up in CaspKO	GO:0045668	negative regulation of osteoblast differentiation	7/312	62/23210	1.93609e-05	0.00204661	0.0015633	Hdac4/Tob1/Lrp5/Notch1/Ski/Cdk6/Smad3	7
Up in CaspKO	GO:0045765	regulation of angiogenesis	15/312	307/23210	1.95929e-05	0.00204661	0.0015633	Tbxa2r/Map3k3/Rhob/Ago2/Notch1/Abl1/Cd59a/Plcg1/Klf4/Tie1/Gtf2i/Hspb1/Hipk2/Stim1/Col4a2	15
Up in CaspKO	GO:0007044	cell-substrate junction assembly	8/312	86/23210	2.08348e-05	0.00205871	0.00157254	Tns1/Bcr/Plec/Abl1/Tln1/Macf1/Taok2/Smad3	8
Up in CaspKO	GO:0150115	cell-substrate junction organization	8/312	86/23210	2.08348e-05	0.00205871	0.00157254	Tns1/Bcr/Plec/Abl1/Tln1/Macf1/Taok2/Smad3	8
Up in CaspKO	GO:0007389	pattern specification process	19/312	468/23210	2.15477e-05	0.00207312	0.00158355	Egr2/Bptf/Ep300/Celsr1/Acvr1b/Crkl/Syngap1/Tshz1/Lrp5/Sufu/Notch1/Celsr2/Ski/Htt/Kdm2b/Hipk2/Fgf3/Kmt2a/Smad3	19
Up in CaspKO	GO:0045444	fat cell differentiation	13/312	238/23210	2.21483e-05	0.00207627	0.00158595	Egr2/Mmp11/Zbtb7a/Zfp36l1/Trio/Ep300/Lrp5/Trib3/Klf4/Ncor2/Zfpm1/Carm1/Smad3	13
Up in CaspKO	GO:0043393	regulation of protein binding	13/312	240/23210	2.41791e-05	0.00220997	0.00168808	Hdac4/Ep300/Tiam1/Pkd1/Abl1/Trib3/Ccm2l/Hipk2/Arrb1/Amfr/Zfpm1/Carm1/Sorl1	13
Up in CaspKO	GO:0018393	internal peptidyl-lysine acetylation	10/312	144/23210	2.61714e-05	0.00233372	0.00178261	Jade2/Ep300/Brd1/Crebbp/Brpf3/Brd4/Trrap/Arrb1/Taf5l/Kmt2a	10
Up in CaspKO	GO:0006475	internal protein amino acid acetylation	10/312	147/23210	3.12548e-05	0.00272066	0.00207817	Jade2/Ep300/Brd1/Crebbp/Brpf3/Brd4/Trrap/Arrb1/Taf5l/Kmt2a	10
Up in CaspKO	GO:0014706	striated muscle tissue development	18/312	449/23210	4.17859e-05	0.00355277	0.00271378	Hdac4/Egr2/Maml1/Ep300/Egr1/Pdgfrb/Notch1/Rxra/Ccm2l/Mef2d/Bcl9/Arid1a/Ski/Alpk3/Fgf3/Zfpm1/Bcl9l/Smad3	18
Up in CaspKO	GO:0045766	positive regulation of angiogenesis	11/312	185/23210	4.39597e-05	0.00365265	0.00279007	Tbxa2r/Map3k3/Rhob/Ago2/Abl1/Plcg1/Klf4/Tie1/Hspb1/Hipk2/Stim1	11
Up in CaspKO	GO:0014902	myotube differentiation	9/312	124/23210	4.68741e-05	0.00380826	0.00290894	Hdac4/Maml1/Thra/Myh9/Notch1/Nfatc2/Bcl9/Ski/Stim1	9
Up in CaspKO	GO:0018394	peptidyl-lysine acetylation	10/312	155/23210	4.91247e-05	0.00382128	0.00291888	Jade2/Ep300/Brd1/Crebbp/Brpf3/Brd4/Trrap/Arrb1/Taf5l/Kmt2a	10
Up in CaspKO	GO:0071383	cellular response to steroid hormone stimulus	10/312	155/23210	4.91247e-05	0.00382128	0.00291888	Zbtb7a/Sstr2/Zfp36l1/Ep300/Kmt2d/Atp1a1/Arid1a/Ncor2/Calr/Carm1	10
Up in CaspKO	GO:0072109	glomerular mesangium development	4/312	16/23210	5.13114e-05	0.00390822	0.00298529	Egr1/Pdgfrb/Notch1/Il6ra	4
Up in CaspKO	GO:0021915	neural tube development	11/312	191/23210	5.87348e-05	0.00438234	0.00334744	Tcf7/Zfp36l1/Sall2/Celsr1/Plxnb2/Sufu/Notch1/Abl1/Arid1a/Ski/Kdm2b	11
Up in CaspKO	GO:0007517	muscle organ development	17/312	424/23210	6.80525e-05	0.004976	0.00380091	Hdac4/Egr2/Ep300/Egr1/Notch1/Rxra/Ccm2l/Mef2d/Bcl9/Ski/Foxk1/Fgf3/Zfhx3/Zfpm1/Bcl9l/Smad3/Zfp609	17
Up in CaspKO	GO:0060348	bone development	12/312	231/23210	7.40948e-05	0.0052347	0.00399852	Ep300/Lrp5/Mef2d/Col27a1/Wasf2/Ski/Lrrk1/Xylt1/Glg1/Zfpm1/Ankrd11/Carm1	12
Up in CaspKO	GO:0030514	negative regulation of BMP signaling pathway	6/312	53/23210	7.58859e-05	0.0052347	0.00399852	Tob1/Notch1/Abl1/Ski/Hipk2/Sorl1	6
Up in CaspKO	GO:1900024	regulation of substrate adhesion-dependent cell spreading	6/312	53/23210	7.58859e-05	0.0052347	0.00399852	Rreb1/Crkl/Abl1/Prex1/Actn4/Calr	6
Up in CaspKO	GO:0060537	muscle tissue development	18/312	472/23210	7.91637e-05	0.00532114	0.00406455	Hdac4/Egr2/Maml1/Ep300/Egr1/Pdgfrb/Notch1/Rxra/Ccm2l/Mef2d/Bcl9/Arid1a/Ski/Alpk3/Fgf3/Zfpm1/Bcl9l/Smad3	18
Up in CaspKO	GO:0030522	intracellular receptor signaling pathway	11/312	198/23210	8.11818e-05	0.00532114	0.00406455	Zbtb7a/Thra/Ep300/Kmt2d/Crkl/Rxra/Arid1a/Ncor2/Actn4/Calr/Carm1	11
Up in CaspKO	GO:0007179	transforming growth factor beta receptor signaling pathway	10/312	165/23210	8.31129e-05	0.00532114	0.00406455	Zbtb7a/Ep300/Acvr1b/Crebbp/Vasn/Ski/Hipk2/Glg1/Bcl9l/Smad3	10
Up in CaspKO	GO:0019827	stem cell population maintenance	10/312	165/23210	8.31129e-05	0.00532114	0.00406455	Foxo3/Crebbp/Lrp5/Trim8/Bcl9/Klf4/Arid1a/Ski/Kdm2b/Bcl9l	10
Up in CaspKO	GO:0045599	negative regulation of fat cell differentiation	6/312	54/23210	8.44164e-05	0.00532114	0.00406455	Mmp11/Trio/Trib3/Ncor2/Zfpm1/Smad3	6
Up in CaspKO	GO:0045598	regulation of fat cell differentiation	9/312	135/23210	9.0795e-05	0.00562621	0.00429758	Mmp11/Zfp36l1/Trio/Lrp5/Trib3/Ncor2/Zfpm1/Carm1/Smad3	9
Up in CaspKO	GO:0030098	lymphocyte differentiation	16/312	395/23210	9.86569e-05	0.00590016	0.00450683	Itpkb/Zbtb7a/Tcf7/Zfp36l1/Syk/Ep300/Egr1/Zfp608/Abl1/Rag1/Prex1/Cdk6/Pou2f2/Plcg2/Fanca/Zfp609	16
Up in CaspKO	GO:0098727	maintenance of cell number	10/312	169/23210	0.000101433	0.00590016	0.00450683	Foxo3/Crebbp/Lrp5/Trim8/Bcl9/Klf4/Arid1a/Ski/Kdm2b/Bcl9l	10
Up in CaspKO	GO:0048872	homeostasis of number of cells	14/312	315/23210	0.000102124	0.00590016	0.00450683	Itpkb/Foxo3/Bcr/Zbtb7a/Thra/Zfp36l1/Acvr1b/Notch1/Abl1/Rag1/Mpl/Cdk6/Zfpm1/Kmt2a	14
Up in CaspKO	GO:0031331	positive regulation of cellular catabolic process	15/312	356/23210	0.000105316	0.00590016	0.00450683	Foxo3/Mex3d/Tob1/Pip4k2b/Zfp36l1/Ago2/Hspa1b/Hspa1a/Trim8/Trib3/Sesn2/Vps13d/Mfn2/Htt/Cbfa2t3	15
Up in CaspKO	GO:0051146	striated muscle cell differentiation	14/312	316/23210	0.000105588	0.00590016	0.00450683	Hdac4/Maml1/Thra/Myh9/Ep300/Pdgfrb/Notch1/Rxra/Nfatc2/Bcl9/Arid1a/Ski/Alpk3/Stim1	14
Up in CaspKO	GO:0030220	platelet formation	4/312	19/23210	0.000105851	0.00590016	0.00450683	Myh9/Ep300/Mpl/Zfpm1	4
Up in CaspKO	GO:0007369	gastrulation	10/312	170/23210	0.000106513	0.00590016	0.00450683	Celsr1/Mbp/Lrp5/Supt20/Klf4/Macf1/Arid1a/Htt/Exoc4/Smad3	10
Up in CaspKO	GO:0051099	positive regulation of binding	11/312	205/23210	0.000110598	0.00603504	0.00460986	Ep300/Tiam1/Pkd1/Brd4/Abl1/Trib3/Klf4/Ski/Hipk2/Arrb1/Amfr	11
Up in CaspKO	GO:0032092	positive regulation of protein binding	8/312	109/23210	0.00011428	0.00614423	0.00469326	Ep300/Tiam1/Pkd1/Abl1/Trib3/Hipk2/Arrb1/Amfr	8
Up in CaspKO	GO:0030099	myeloid cell differentiation	16/312	401/23210	0.000117384	0.00621966	0.00475088	Itpkb/Foxo3/Zbtb7a/Thra/Fasn/Zfp36l1/Myh9/Ep300/Tob2/Acvr1b/Mpl/Wasf2/Cdk6/Lrrk1/Zfpm1/Cbfa2t3	16
Up in CaspKO	GO:0036344	platelet morphogenesis	4/312	20/23210	0.000130918	0.00683764	0.00522292	Myh9/Ep300/Mpl/Zfpm1	4
Up in CaspKO	GO:0048608	reproductive structure development	17/312	449/23210	0.000135866	0.00693001	0.00529348	Hs6st1/Foxo3/Tcf7/Plcd3/Bptf/Zfp36l1/Crkl/Nrip1/Pkd1/Notch1/Rxra/Tbc1d20/Arid1a/Atn1/Kmt2b/Arrb1/Fanca	17
Up in CaspKO	GO:0007346	regulation of mitotic cell cycle	18/312	493/23210	0.000136477	0.00693001	0.00529348	Rptor/Zfp36l1/Dync1h1/Crebbp/Pkd1/Brd4/Hspa1b/Hspa1a/Pdgfrb/Lrp5/Abl1/Klf4/Ttc28/Cit/Trrap/Numa1/Taok2/Smad3	18
Up in CaspKO	GO:1903706	regulation of hemopoiesis	16/312	407/23210	0.00013915	0.00696891	0.0053232	Itpkb/Foxo3/Zbtb7a/Zfp36l1/Syk/Tob2/Acvr1b/Zfp608/Notch1/Abl1/Rag1/Mpl/Cdk6/Zfpm1/Fanca/Zfp609	16
Up in CaspKO	GO:0035148	tube formation	10/312	176/23210	0.000141735	0.0070025	0.00534885	Celsr1/Plxnb2/Shank3/Sufu/Notch1/Abl1/Arid1a/Ski/Kdm2b/Fgf3	10
Up in CaspKO	GO:0060236	regulation of mitotic spindle organization	5/312	38/23210	0.000148289	0.00713346	0.00544889	Dync1h1/Pkd1/Hspa1b/Hspa1a/Numa1	5
Up in CaspKO	GO:1900026	positive regulation of substrate adhesion-dependent cell spreading	5/312	38/23210	0.000148289	0.00713346	0.00544889	Rreb1/Crkl/Abl1/Prex1/Calr	5
Up in CaspKO	GO:0061458	reproductive system development	17/312	453/23210	0.000150969	0.00716806	0.00547532	Hs6st1/Foxo3/Tcf7/Plcd3/Bptf/Zfp36l1/Crkl/Nrip1/Pkd1/Notch1/Rxra/Tbc1d20/Arid1a/Atn1/Kmt2b/Arrb1/Fanca	17
Up in CaspKO	GO:0043534	blood vessel endothelial cell migration	8/312	114/23210	0.000156247	0.0073236	0.00559412	Tbxa2r/Map3k3/Myh9/Notch1/Abl1/Plcg1/Klf4/Hspb1	8
Up in CaspKO	GO:1901522	positive regulation of transcription from RNA polymerase II promoter involved in cellular response to chemical stimulus	4/312	21/23210	0.000160016	0.0074053	0.00565653	Ep300/Notch1/Rxra/Sesn2	4
Up in CaspKO	GO:0048545	response to steroid hormone	11/312	215/23210	0.000168097	0.00759359	0.00580035	Zbtb7a/Sstr2/Zfp36l1/Ep300/Kmt2d/Rxra/Atp1a1/Arid1a/Ncor2/Calr/Carm1	11
Up in CaspKO	GO:0090049	regulation of cell migration involved in sprouting angiogenesis	5/312	39/23210	0.000168239	0.00759359	0.00580035	Tbxa2r/Map3k3/Notch1/Abl1/Klf4	5
Up in CaspKO	GO:0007163	establishment or maintenance of cell polarity	11/312	216/23210	0.000175036	0.00778029	0.00594297	Rhob/Syne2/Myh9/Crkl/Pkd1/Macf1/Htt/Exoc4/Atn1/Sipa1l3/Numa1	11
Up in CaspKO	GO:0006417	regulation of translation	14/312	332/23210	0.000176631	0.00778029	0.00594297	Foxo3/Eif4ebp2/Mex3d/Tob1/Zfp36l1/Ago2/Ep300/Tcof1/Rxra/Sesn2/Eif4g3/Gcn1/Samd4b/Calr	14
Up in CaspKO	GO:0032642	regulation of chemokine production	7/312	88/23210	0.00018561	0.00807844	0.0061707	Syk/Egr1/Mbp/Il6ra/Klf4/Mpl/Zfpm1	7
Up in CaspKO	GO:0016358	dendrite development	13/312	294/23210	0.000188902	0.008125	0.00620627	Camk2b/Ppp1r9b/Shank3/Crkl/Tiam1/Arid1b/Syngap1/Camk2a/Prex1/Celsr2/Cit/Taok2/Carm1	13
Up in CaspKO	GO:0034329	cell junction assembly	15/312	376/23210	0.000191195	0.00812802	0.00620858	Tns1/Bcr/Prkch/Plec/Plxnb2/Shank3/Crkl/Mdga1/Abl1/Tln1/Macf1/Actn4/Taok2/Adgrl1/Smad3	15
Up in CaspKO	GO:0043087	regulation of GTPase activity	13/312	295/23210	0.00019527	0.00820585	0.00626803	Bcr/Arhgap27/Tbc1d16/Plxnb2/Crkl/Tiam1/Syngap1/Tbc1d20/Prex1/Sgsm1/Rasal1/Arrb1/Arhgef10	13
Up in CaspKO	GO:0043967	histone H4 acetylation	6/312	63/23210	0.000200714	0.00833875	0.00636955	Jade2/Ep300/Brd4/Trrap/Arrb1/Kmt2a	6
Up in CaspKO	GO:0034248	regulation of cellular amide metabolic process	15/312	379/23210	0.000208271	0.00851404	0.00650344	Foxo3/Eif4ebp2/Mex3d/Tob1/Zfp36l1/Ago2/Ep300/Tcof1/Rxra/Sesn2/Eif4g3/Gcn1/Samd4b/Calr/Sorl1	15
Up in CaspKO	GO:0010770	positive regulation of cell morphogenesis involved in differentiation	10/312	185/23210	0.000212696	0.00851404	0.00650344	Camk2b/Rreb1/Ep300/Plxnb2/Crkl/Tiam1/Abl1/Prex1/Mpl/Calr	10
Up in CaspKO	GO:0043535	regulation of blood vessel endothelial cell migration	7/312	90/23210	0.000213515	0.00851404	0.00650344	Tbxa2r/Map3k3/Notch1/Abl1/Plcg1/Klf4/Hspb1	7
Up in CaspKO	GO:0060562	epithelial tube morphogenesis	15/312	380/23210	0.000214248	0.00851404	0.00650344	Rhob/Celsr1/Plxnb2/Shank3/Etv5/Pkd1/Lrp5/Sufu/Notch1/Abl1/Arid1a/Ski/Kdm2b/Fgf3/Smad3	15
Up in CaspKO	GO:0031589	cell-substrate adhesion	14/312	339/23210	0.000218846	0.00859678	0.00656664	Bcr/Rreb1/Crkl/Tiam1/Notch1/Abl1/Prex1/Tmem8b/Macf1/Cdk6/Actn4/Taok2/Calr/Smad3	14
Up in CaspKO	GO:0009896	positive regulation of catabolic process	16/312	424/23210	0.000221033	0.00859678	0.00656664	Foxo3/Mex3d/Tob1/Pip4k2b/Zfp36l1/Ago2/Hspa1b/Hspa1a/Trim8/Trib3/Sesn2/Vps13d/Mfn2/Htt/Cbfa2t3/Sorl1	16
Up in CaspKO	GO:0006473	protein acetylation	10/312	187/23210	0.000231969	0.00892716	0.006819	Jade2/Ep300/Brd1/Crebbp/Brpf3/Brd4/Trrap/Arrb1/Taf5l/Kmt2a	10
Up in CaspKO	GO:0090224	regulation of spindle organization	5/312	42/23210	0.000240521	0.00907003	0.00692814	Dync1h1/Pkd1/Hspa1b/Hspa1a/Numa1	5
Up in CaspKO	GO:0048705	skeletal system morphogenesis	12/312	262/23210	0.000240644	0.00907003	0.00692814	Thra/Pkd1/Ndst1/Pdgfrb/Lrp5/Mef2d/Col27a1/Ski/Glg1/Ankrd11/Carm1/Smad3	12
Up in CaspKO	GO:0032602	chemokine production	7/312	92/23210	0.000244708	0.00909357	0.00694611	Syk/Egr1/Mbp/Il6ra/Klf4/Mpl/Zfpm1	7
Up in CaspKO	GO:0034249	negative regulation of cellular amide metabolic process	9/312	154/23210	0.000246243	0.00909357	0.00694611	Eif4ebp2/Mex3d/Tob1/Zfp36l1/Ago2/Sesn2/Samd4b/Calr/Sorl1	9
Up in CaspKO	GO:0010632	regulation of epithelial cell migration	11/312	225/23210	0.000249206	0.00911099	0.00695942	Tbxa2r/Map3k3/Rhob/Rreb1/Notch1/Abl1/Plcg1/Klf4/Macf1/Hspb1/Calr	11
Up in CaspKO	GO:0032922	circadian regulation of gene expression	6/312	66/23210	0.000259514	0.00939388	0.0071755	Rai1/Mta1/Nrip1/Egr1/Zfhx3/Kmt2a	6
Up in CaspKO	GO:0060216	definitive hemopoiesis	4/312	24/23210	0.000275212	0.00986446	0.00753496	Bcr/Mpl/Zfpm1/Kmt2a	4
Up in CaspKO	GO:0048168	regulation of neuronal synaptic plasticity	6/312	67/23210	0.00028186	0.00989523	0.00755846	Camk2b/Shank3/Syngap1/Egr1/Camk2a/Kmt2a	6
Up in CaspKO	GO:0010594	regulation of endothelial cell migration	9/312	157/23210	0.00028419	0.00989523	0.00755846	Tbxa2r/Map3k3/Rhob/Notch1/Abl1/Plcg1/Klf4/Hspb1/Calr	9
Up in CaspKO	GO:0048015	phosphatidylinositol-mediated signaling	9/312	157/23210	0.00028419	0.00989523	0.00755846	Agap2/Zfp36l1/Nlrc3/Pdgfrb/Pik3ap1/Plcg1/Klf4/Plcg2/Cbl	9
Up in CaspKO	GO:0030217	T cell differentiation	12/312	269/23210	0.000305966	0.0104703	0.00799771	Itpkb/Tcf7/Zfp36l1/Syk/Egr1/Zfp608/Abl1/Rag1/Prex1/Cdk6/Fanca/Zfp609	12
Up in CaspKO	GO:0032970	regulation of actin filament-based process	15/312	393/23210	0.000306569	0.0104703	0.00799771	Rhob/Myh9/Ep300/Celsr1/Shank3/Pdgfrb/Sptan1/Abl1/Prex1/Atp1a1/Wasf2/Cit/Taok2/Arhgef10/Smad3	15
Up in CaspKO	GO:0051783	regulation of nuclear division	10/312	194/23210	0.000311359	0.0104703	0.00799771	Camk2b/Hspa1b/Hspa1a/Pdgfrb/Lrp5/Eif4g3/Cit/Lrrk1/Numa1/Calr	10
Up in CaspKO	GO:0043543	protein acylation	11/312	231/23210	0.000312161	0.0104703	0.00799771	Jade2/Ep300/Brd1/Crebbp/Brpf3/Brd4/Zdhhc24/Trrap/Arrb1/Taf5l/Kmt2a	11
Up in CaspKO	GO:0051235	maintenance of location	13/312	310/23210	0.000315368	0.0104771	0.00800289	Thra/Nrip1/Pkd1/Itpr3/Diaph1/Sufu/Abl1/Plcg1/Vps13d/Htt/Itpr2/Plcg2/Sorl1	13
Up in CaspKO	GO:0030279	negative regulation of ossification	7/312	96/23210	0.000318094	0.0104771	0.00800289	Hdac4/Tob1/Lrp5/Notch1/Ski/Cdk6/Smad3	7
Up in CaspKO	GO:0048017	inositol lipid-mediated signaling	9/312	160/23210	0.000326856	0.0106695	0.00814989	Agap2/Zfp36l1/Nlrc3/Pdgfrb/Pik3ap1/Plcg1/Klf4/Plcg2/Cbl	9
Up in CaspKO	GO:0030510	regulation of BMP signaling pathway	7/312	97/23210	0.00033895	0.0108702	0.00830318	Tob1/Notch1/Abl1/Ski/Hipk2/Numa1/Sorl1	7
Up in CaspKO	GO:0043502	regulation of muscle adaptation	7/312	97/23210	0.00033895	0.0108702	0.00830318	Hdac4/Foxo3/Ep300/Notch1/Klf4/Gtf2i/Smad3	7
Up in CaspKO	GO:0072175	epithelial tube formation	9/312	161/23210	0.000342202	0.010879	0.00830994	Celsr1/Plxnb2/Shank3/Sufu/Abl1/Arid1a/Ski/Kdm2b/Fgf3	9
Up in CaspKO	GO:1901343	negative regulation of vasculature development	8/312	128/23210	0.000345322	0.0108836	0.00831342	Tbxa2r/Notch1/Cd59a/Nfatc2/Klf4/Tie1/Gtf2i/Col4a2	8
Up in CaspKO	GO:1901163	regulation of trophoblast cell migration	3/312	11/23210	0.000366438	0.0114176	0.00872129	Ago2/Acvr1b/Calr	3
Up in CaspKO	GO:0010677	negative regulation of cellular carbohydrate metabolic process	5/312	46/23210	0.000370949	0.0114176	0.00872129	Hdac4/Midn/Ep300/Soga1/Cbfa2t3	5
Up in CaspKO	GO:0006338	chromatin remodeling	9/312	163/23210	0.000374681	0.0114176	0.00872129	Hdac4/Zbtb7a/Smarcc2/Chd3/Bptf/Phf2/Arid1b/Arid1a/Srcap	9
Up in CaspKO	GO:0072012	glomerulus vasculature development	4/312	26/23210	0.000379095	0.0114176	0.00872129	Egr1/Pdgfrb/Notch1/Il6ra	4
Up in CaspKO	GO:2000050	regulation of non-canonical Wnt signaling pathway	4/312	26/23210	0.000379095	0.0114176	0.00872129	Rnf213/Tiam1/Abl1/Ankrd6	4
Up in CaspKO	GO:0043542	endothelial cell migration	10/312	199/23210	0.000381002	0.0114176	0.00872129	Tbxa2r/Map3k3/Rhob/Myh9/Notch1/Abl1/Plcg1/Klf4/Hspb1/Calr	10
Up in CaspKO	GO:0042110	T cell activation	17/312	491/23210	0.000385072	0.0114457	0.00874279	Itpkb/Tcf7/Zfp36l1/Syk/Myh9/Nlrc3/Egr1/Zfp608/Abl1/Rag1/Prex1/Pag1/Il6ra/Cdk6/Fanca/Smad3/Zfp609	17
Up in CaspKO	GO:0007051	spindle organization	9/312	165/23210	0.000409661	0.0120784	0.00922607	Chd3/Dync1h1/Myh9/Tubgcp6/Pkd1/Hspa1b/Hspa1a/Numa1/Arhgef10	9
Up in CaspKO	GO:0060070	canonical Wnt signaling pathway	12/312	279/23210	0.000424976	0.0124297	0.00949442	Foxo3/Tcf7/Thra/Egr1/Lrp5/Notch1/Bcl9/Ankrd6/Klf4/Lrrk1/Bcl9l/Smad3	12
Up in CaspKO	GO:0046777	protein autophosphorylation	11/312	240/23210	0.000431393	0.0124798	0.00953268	Bcr/Camk2b/Map3k3/Syk/Acvr1b/Brd4/Camk2a/Pdgfrb/Abl1/Tnks1bp1/Cad	11
Up in CaspKO	GO:0032957	inositol trisphosphate metabolic process	4/312	27/23210	0.000440343	0.0124798	0.00953268	Itpkb/Plcd3/Plcg1/Plcg2	4
Up in CaspKO	GO:0061437	renal system vasculature development	4/312	27/23210	0.000440343	0.0124798	0.00953268	Egr1/Pdgfrb/Notch1/Il6ra	4
Up in CaspKO	GO:0061440	kidney vasculature development	4/312	27/23210	0.000440343	0.0124798	0.00953268	Egr1/Pdgfrb/Notch1/Il6ra	4
Up in CaspKO	GO:0051865	protein autoubiquitination	6/312	73/23210	0.000449521	0.0126412	0.00965599	Jade2/Rnf157/Rnf213/Mta1/Rag1/Amfr	6
Up in CaspKO	GO:0010631	epithelial cell migration	12/312	281/23210	0.000452954	0.0126412	0.00965599	Tbxa2r/Map3k3/Rhob/Rreb1/Myh9/Notch1/Abl1/Plcg1/Klf4/Macf1/Hspb1/Calr	12
Up in CaspKO	GO:0042063	gliogenesis	13/312	323/23210	0.00046571	0.0128988	0.0098527	Egr2/Prkch/Syne2/Crkl/Etv5/Tiam1/Notch1/Abl1/Ski/Cdk6/Exoc4/Arhgef10/Nfix	13
Up in CaspKO	GO:0051928	positive regulation of calcium ion transport	8/312	134/23210	0.00046964	0.0129098	0.00986113	Camk2a/Pdgfrb/Abl1/Plcg1/Htt/Cracr2a/Stim1/Plcg2	8
Up in CaspKO	GO:0090132	epithelium migration	12/312	283/23210	0.000482471	0.0131001	0.0100065	Tbxa2r/Map3k3/Rhob/Rreb1/Myh9/Notch1/Abl1/Plcg1/Klf4/Macf1/Hspb1/Calr	12
Up in CaspKO	GO:0061450	trophoblast cell migration	3/312	12/23210	0.000483729	0.0131001	0.0100065	Ago2/Acvr1b/Calr	3
Up in CaspKO	GO:0030518	intracellular steroid hormone receptor signaling pathway	7/312	103/23210	0.00048825	0.0131253	0.0100258	Zbtb7a/Ep300/Kmt2d/Arid1a/Ncor2/Calr/Carm1	7
Up in CaspKO	GO:0045646	regulation of erythrocyte differentiation	5/312	49/23210	0.000499364	0.0132295	0.0101054	Foxo3/Zfp36l1/Acvr1b/Cdk6/Zfpm1	5
Up in CaspKO	GO:0061912	selective autophagy	5/312	49/23210	0.000499364	0.0132295	0.0101054	Atg13/Sesn2/Vps13d/Mfn2/Htt	5
Up in CaspKO	GO:0050890	cognition	13/312	326/23210	0.000507942	0.0132747	0.0101399	Eif4ebp2/Thra/Adcy3/Ep300/Shank3/Dop1b/Syngap1/Itpr3/Egr1/Rag1/Htt/Kmt2b/Kmt2a	13
Up in CaspKO	GO:0090169	regulation of spindle assembly	4/312	28/23210	0.000508332	0.0132747	0.0101399	Dync1h1/Hspa1b/Hspa1a/Numa1	4
Up in CaspKO	GO:0090130	tissue migration	12/312	285/23210	0.000513592	0.013317	0.0101721	Tbxa2r/Map3k3/Rhob/Rreb1/Myh9/Notch1/Abl1/Plcg1/Klf4/Macf1/Hspb1/Calr	12
Up in CaspKO	GO:0017148	negative regulation of translation	8/312	136/23210	0.000518341	0.0133455	0.0101939	Eif4ebp2/Mex3d/Tob1/Zfp36l1/Ago2/Sesn2/Samd4b/Calr	8
Up in CaspKO	GO:0010506	regulation of autophagy	11/312	248/23210	0.000567389	0.0145061	0.0110805	Foxo3/Mtmr3/Pip4k2b/Trim8/Trib3/Soga1/Sesn2/Vps13d/Mfn2/Htt/Foxk1	11
Up in CaspKO	GO:0051668	localization within membrane	7/312	106/23210	0.000580379	0.0147352	0.0112554	Shank3/Crkl/Etv5/Syngap1/Camk2a/Tbc1d20/Clip1	7
Up in CaspKO	GO:0033143	regulation of intracellular steroid hormone receptor signaling pathway	6/312	77/23210	0.000598665	0.0148823	0.0113678	Zbtb7a/Ep300/Kmt2d/Ncor2/Calr/Carm1	6
Up in CaspKO	GO:0043618	regulation of transcription from RNA polymerase II promoter in response to stress	5/312	51/23210	0.000601847	0.0148823	0.0113678	Egr1/Notch1/Sesn2/Gcn1/Dnajb1	5
Up in CaspKO	GO:0045912	negative regulation of carbohydrate metabolic process	5/312	51/23210	0.000601847	0.0148823	0.0113678	Hdac4/Midn/Ep300/Soga1/Cbfa2t3	5
Up in CaspKO	GO:0010810	regulation of cell-substrate adhesion	10/312	211/23210	0.000602457	0.0148823	0.0113678	Rreb1/Crkl/Notch1/Abl1/Prex1/Macf1/Cdk6/Actn4/Calr/Smad3	10
Up in CaspKO	GO:0048511	rhythmic process	12/312	291/23210	0.00061728	0.0149753	0.0114389	Phlpp1/Foxo3/Egr2/Rai1/Mta1/Ep300/Crebbp/Nrip1/Egr1/Arrb1/Zfhx3/Kmt2a	12
Up in CaspKO	GO:0042994	cytoplasmic sequestering of transcription factor	3/312	13/23210	0.000622605	0.0149753	0.0114389	Thra/Pkd1/Sufu	3
Up in CaspKO	GO:0048340	paraxial mesoderm morphogenesis	3/312	13/23210	0.000622605	0.0149753	0.0114389	Htt/Exoc4/Smad3	3
Up in CaspKO	GO:0072110	glomerular mesangial cell proliferation	3/312	13/23210	0.000622605	0.0149753	0.0114389	Egr1/Pdgfrb/Il6ra	3
Up in CaspKO	GO:0007611	learning or memory	12/312	292/23210	0.000636162	0.0152014	0.0116116	Eif4ebp2/Thra/Adcy3/Ep300/Shank3/Syngap1/Itpr3/Egr1/Rag1/Htt/Kmt2b/Kmt2a	12
Up in CaspKO	GO:0060976	coronary vasculature development	6/312	78/23210	0.000641338	0.0152255	0.01163	Ndst1/Pdgfrb/Sufu/Notch1/Rxra/Pde2a	6
Up in CaspKO	GO:0002262	myeloid cell homeostasis	9/312	176/23210	0.000653524	0.0154147	0.0117745	Itpkb/Foxo3/Zbtb7a/Thra/Zfp36l1/Acvr1b/Mpl/Cdk6/Zfpm1	9
Up in CaspKO	GO:0048384	retinoic acid receptor signaling pathway	4/312	30/23210	0.000666159	0.015612	0.0119252	Crkl/Rxra/Actn4/Calr	4
Up in CaspKO	GO:1902105	regulation of leukocyte differentiation	12/312	294/23210	0.000675383	0.0157274	0.0120134	Itpkb/Zbtb7a/Zfp36l1/Syk/Tob2/Zfp608/Abl1/Rag1/Cdk6/Zfpm1/Fanca/Zfp609	12
Up in CaspKO	GO:0001843	neural tube closure	7/312	110/23210	0.000724143	0.0164478	0.0125636	Celsr1/Plxnb2/Sufu/Abl1/Arid1a/Ski/Kdm2b	7
Up in CaspKO	GO:0006986	response to unfolded protein	7/312	110/23210	0.000724143	0.0164478	0.0125636	Ep300/Hspa1b/Hspa1a/Mfn2/Hspb1/Calr/Amfr	7
Up in CaspKO	GO:0043401	steroid hormone mediated signaling pathway	7/312	110/23210	0.000724143	0.0164478	0.0125636	Zbtb7a/Ep300/Kmt2d/Arid1a/Ncor2/Calr/Carm1	7
Up in CaspKO	GO:0071900	regulation of protein serine/threonine kinase activity	15/312	427/23210	0.000724315	0.0164478	0.0125636	Ksr1/Rptor/Syk/Crkl/Tiam1/Pkd1/Pdgfrb/Lrp5/Abl1/Trib3/Sesn2/Htt/Arrb1/Taok2/Sorl1	15
Up in CaspKO	GO:1904427	positive regulation of calcium ion transmembrane transport	6/312	80/23210	0.000733727	0.0165587	0.0126483	Abl1/Plcg1/Htt/Cracr2a/Stim1/Plcg2	6
Up in CaspKO	GO:0060606	tube closure	7/312	111/23210	0.000764148	0.0171394	0.0130919	Celsr1/Plxnb2/Sufu/Abl1/Arid1a/Ski/Kdm2b	7
Up in CaspKO	GO:0045618	positive regulation of keratinocyte differentiation	3/312	14/23210	0.000784544	0.0174146	0.0133021	Prkch/Notch1/Numa1	3
Up in CaspKO	GO:0006914	autophagy	14/312	386/23210	0.000795468	0.0174146	0.0133021	Foxo3/Mtmr3/Pip4k2b/Trim8/Abl1/Atg13/Trib3/Soga1/Sesn2/Vps13d/Mfn2/Htt/Foxk1/Tecpr1	14
Up in CaspKO	GO:0030900	forebrain development	14/312	386/23210	0.000795468	0.0174146	0.0133021	Smarcc2/Syne2/Ccdc85c/Shank3/Crkl/Mdga1/Ndst1/Notch1/Szt2/Arid1a/Ski/Htt/Kdm2b/Ncor2	14
Up in CaspKO	GO:0061919	process utilizing autophagic mechanism	14/312	386/23210	0.000795468	0.0174146	0.0133021	Foxo3/Mtmr3/Pip4k2b/Trim8/Abl1/Atg13/Trib3/Soga1/Sesn2/Vps13d/Mfn2/Htt/Foxk1/Tecpr1	14
Up in CaspKO	GO:0016525	negative regulation of angiogenesis	7/312	112/23210	0.000805881	0.0175375	0.013396	Tbxa2r/Notch1/Cd59a/Klf4/Tie1/Gtf2i/Col4a2	7
Up in CaspKO	GO:0016331	morphogenesis of embryonic epithelium	9/312	182/23210	0.000829944	0.0178755	0.0136542	Celsr1/Plxnb2/Shank3/Sufu/Abl1/Arid1a/Ski/Htt/Kdm2b	9
Up in CaspKO	GO:0032956	regulation of actin cytoskeleton organization	13/312	344/23210	0.000835519	0.0178755	0.0136542	Rhob/Ep300/Celsr1/Shank3/Pdgfrb/Sptan1/Abl1/Prex1/Wasf2/Cit/Taok2/Arhgef10/Smad3	13
Up in CaspKO	GO:0090630	activation of GTPase activity	6/312	82/23210	0.000836081	0.0178755	0.0136542	Bcr/Tbc1d16/Crkl/Tiam1/Sgsm1/Arhgef10	6
Up in CaspKO	GO:0002042	cell migration involved in sprouting angiogenesis	5/312	55/23210	0.000853167	0.0180868	0.0138156	Tbxa2r/Map3k3/Notch1/Abl1/Klf4	5
Up in CaspKO	GO:0045616	regulation of keratinocyte differentiation	4/312	32/23210	0.000855857	0.0180868	0.0138156	Prkch/Zfp36l1/Notch1/Numa1	4
Up in CaspKO	GO:2000241	regulation of reproductive process	9/312	183/23210	0.000862797	0.0181287	0.0138476	Hdac4/Camk2b/Ago2/Acvr1b/Notch1/Rxra/Eif4g3/Lrrk1/Calr	9
Up in CaspKO	GO:0035567	non-canonical Wnt signaling pathway	5/312	56/23210	0.000926638	0.0192488	0.0147032	Rnf213/Celsr1/Tiam1/Abl1/Ankrd6	5
Up in CaspKO	GO:0043620	regulation of DNA-templated transcription in response to stress	5/312	56/23210	0.000926638	0.0192488	0.0147032	Egr1/Notch1/Sesn2/Gcn1/Dnajb1	5
Up in CaspKO	GO:0051209	release of sequestered calcium ion into cytosol	7/312	115/23210	0.000941973	0.0193863	0.0148082	Itpr3/Diaph1/Abl1/Plcg1/Htt/Itpr2/Plcg2	7
Up in CaspKO	GO:0030183	B cell differentiation	8/312	149/23210	0.000943863	0.0193863	0.0148082	Zbtb7a/Zfp36l1/Syk/Ep300/Abl1/Rag1/Pou2f2/Plcg2	8
Up in CaspKO	GO:0045787	positive regulation of cell cycle	13/312	349/23210	0.000953009	0.0194648	0.0148682	Camk2b/Rptor/Dync1h1/Crebbp/Pkd1/Brd4/Pdgfrb/Lrp5/Abl1/Eif4g3/Cit/Numa1/Calr	13
Up in CaspKO	GO:0022407	regulation of cell-cell adhesion	14/312	394/23210	0.000968486	0.019671	0.0150257	Itpkb/Syk/Mdga1/Zfp608/Mbp/Abl1/Rag1/Ccm2l/Pag1/Il6ra/Celsr2/Klf4/Piezo1/Zfp609	14
Up in CaspKO	GO:0008360	regulation of cell shape	8/312	150/23210	0.000985642	0.0197143	0.0150588	Rhob/Syne3/Myh9/Plxnb2/Diaph1/Dnmbp/Gna12/Taok2	8
Up in CaspKO	GO:0032868	response to insulin	10/312	225/23210	0.000985665	0.0197143	0.0150588	Foxo3/Eif4ebp2/Egr2/Zfp36l1/Egr1/Trib3/Soga1/Sesn2/Cad/Sorl1	10
Up in CaspKO	GO:2000181	negative regulation of blood vessel morphogenesis	7/312	116/23210	0.000991148	0.0197143	0.0150588	Tbxa2r/Notch1/Cd59a/Klf4/Tie1/Gtf2i/Col4a2	7
Up in CaspKO	GO:0042692	muscle cell differentiation	14/312	395/23210	0.000992188	0.0197143	0.0150588	Hdac4/Maml1/Thra/Myh9/Ep300/Pdgfrb/Notch1/Rxra/Nfatc2/Bcl9/Arid1a/Ski/Alpk3/Stim1	14
Up in CaspKO	GO:0001654	eye development	14/312	397/23210	0.00104106	0.0203782	0.0155659	Sall2/Pdgfrb/Lrp5/Rxra/Tbc1d20/Klf4/Arid1a/Mfn2/Ski/Kmt2c/Kdm2b/Hipk2/Sipa1l3/Smad3	14
Up in CaspKO	GO:0014020	primary neural tube formation	7/312	117/23210	0.00104232	0.0203782	0.0155659	Celsr1/Plxnb2/Sufu/Abl1/Arid1a/Ski/Kdm2b	7
Up in CaspKO	GO:0051283	negative regulation of sequestering of calcium ion	7/312	117/23210	0.00104232	0.0203782	0.0155659	Itpr3/Diaph1/Abl1/Plcg1/Htt/Itpr2/Plcg2	7
Up in CaspKO	GO:0044380	protein localization to cytoskeleton	5/312	58/23210	0.00108756	0.0211497	0.0161551	Ppp1r9b/Diaph1/Cep250/Htt/Numa1	5
Up in CaspKO	GO:0150063	visual system development	14/312	400/23210	0.00111815	0.0216295	0.0165217	Sall2/Pdgfrb/Lrp5/Rxra/Tbc1d20/Klf4/Arid1a/Mfn2/Ski/Kmt2c/Kdm2b/Hipk2/Sipa1l3/Smad3	14
Up in CaspKO	GO:2000117	negative regulation of cysteine-type endopeptidase activity	6/312	87/23210	0.00114025	0.0219409	0.0167595	Ep300/Hspa1b/Rag1/Klf4/Htt/Arrb1	6
Up in CaspKO	GO:0051282	regulation of sequestering of calcium ion	7/312	119/23210	0.00115088	0.0220295	0.0168272	Itpr3/Diaph1/Abl1/Plcg1/Htt/Itpr2/Plcg2	7
Up in CaspKO	GO:0001838	embryonic epithelial tube formation	8/312	154/23210	0.00116781	0.022237	0.0169857	Celsr1/Plxnb2/Shank3/Sufu/Abl1/Arid1a/Ski/Kdm2b	8
Up in CaspKO	GO:0090051	negative regulation of cell migration involved in sprouting angiogenesis	3/312	16/23210	0.00118318	0.022413	0.0171202	Tbxa2r/Notch1/Klf4	3
Up in CaspKO	GO:0048880	sensory system development	14/312	403/23210	0.00119999	0.0224576	0.0171542	Sall2/Pdgfrb/Lrp5/Rxra/Tbc1d20/Klf4/Arid1a/Mfn2/Ski/Kmt2c/Kdm2b/Hipk2/Sipa1l3/Smad3	14
Up in CaspKO	GO:0051208	sequestering of calcium ion	7/312	120/23210	0.00120839	0.0224576	0.0171542	Itpr3/Diaph1/Abl1/Plcg1/Htt/Itpr2/Plcg2	7
Up in CaspKO	GO:0033077	T cell differentiation in thymus	6/312	88/23210	0.00121011	0.0224576	0.0171542	Itpkb/Zfp36l1/Zfp608/Rag1/Cdk6/Zfp609	6
Up in CaspKO	GO:0035914	skeletal muscle cell differentiation	6/312	88/23210	0.00121011	0.0224576	0.0171542	Egr2/Egr1/Notch1/Mef2d/Bcl9/Bcl9l	6
Up in CaspKO	GO:0060485	mesenchyme development	11/312	273/23210	0.0012417	0.0229276	0.0175133	Zfp36l1/Vasn/Tiam1/Tcof1/Notch1/Rxra/Sema3d/Htt/Exoc4/Bcl9l/Smad3	11
Up in CaspKO	GO:0070997	neuron death	14/312	405/23210	0.00125729	0.0230988	0.017644	Hdac4/Foxo3/Agap2/Syngap1/Egr1/Abl1/Htt/Cit/Kdm2b/Hipk2/Atn1/Arrb1/Sorl1/Cbl	14
Up in CaspKO	GO:0042326	negative regulation of phosphorylation	15/312	452/23210	0.00127928	0.0233853	0.0178628	Hdac4/Phlpp1/Midn/Crkl/Lrp5/Abl1/Trib3/Klf4/Hspb1/Lrrk1/Arrb1/Pde2a/Cbfa2t3/Sorl1/Cbl	15
Up in CaspKO	GO:0009755	hormone-mediated signaling pathway	8/312	157/23210	0.0013213	0.0236632	0.0180751	Zbtb7a/Thra/Ep300/Kmt2d/Arid1a/Ncor2/Calr/Carm1	8
Up in CaspKO	GO:0048562	embryonic organ morphogenesis	12/312	318/23210	0.00132696	0.0236632	0.0180751	Bcr/Tcf7/Celsr1/Ndst1/Tshz1/Sufu/Notch1/Arid1a/Kdm2b/Hipk2/Fgf3/Smad3	12
Up in CaspKO	GO:0010508	positive regulation of autophagy	7/312	122/23210	0.00133014	0.0236632	0.0180751	Foxo3/Pip4k2b/Trim8/Sesn2/Vps13d/Mfn2/Htt	7
Up in CaspKO	GO:0043500	muscle adaptation	7/312	122/23210	0.00133014	0.0236632	0.0180751	Hdac4/Foxo3/Ep300/Notch1/Klf4/Gtf2i/Smad3	7
Up in CaspKO	GO:0048169	regulation of long-term neuronal synaptic plasticity	4/312	36/23210	0.00134408	0.0236632	0.0180751	Camk2b/Shank3/Syngap1/Egr1	4
Up in CaspKO	GO:0071320	cellular response to cAMP	4/312	36/23210	0.00134408	0.0236632	0.0180751	Zfp36l1/Itpr3/Itpr2/Pde2a	4
Up in CaspKO	GO:0098751	bone cell development	4/312	36/23210	0.00134408	0.0236632	0.0180751	Ep300/Wasf2/Lrrk1/Zfpm1	4
Up in CaspKO	GO:0003205	cardiac chamber development	9/312	195/23210	0.00134626	0.0236632	0.0180751	Maml1/Ndst1/Sufu/Notch1/Rxra/Ccm2l/Arid1a/Pde2a/Zfpm1	9
Up in CaspKO	GO:0051591	response to cAMP	5/312	61/23210	0.00136659	0.0237919	0.0181734	Zfp36l1/Itpr3/Itpr2/Pde2a/Carm1	5
Up in CaspKO	GO:0032886	regulation of microtubule-based process	10/312	235/23210	0.0013666	0.0237919	0.0181734	Dync1h1/Pkd1/Hspa1b/Hspa1a/Diaph1/Abl1/Cep250/Macf1/Clip1/Numa1	10
Up in CaspKO	GO:0046683	response to organophosphorus	6/312	91/23210	0.00143942	0.0247979	0.0189418	Zfp36l1/Itpr3/Itpr2/Pde2a/Plcg2/Carm1	6
Up in CaspKO	GO:0045785	positive regulation of cell adhesion	14/312	411/23210	0.00144313	0.0247979	0.0189418	Itpkb/Rreb1/Syk/Crkl/Abl1/Rag1/Prex1/Il6ra/Cdk6/Calr/Zfhx3/Piezo1/Smad3/Zfp609	14
Up in CaspKO	GO:0007519	skeletal muscle tissue development	9/312	197/23210	0.00144473	0.0247979	0.0189418	Hdac4/Egr2/Ep300/Egr1/Notch1/Mef2d/Bcl9/Ski/Bcl9l	9
Up in CaspKO	GO:0043433	negative regulation of DNA-binding transcription factor activity	8/312	160/23210	0.00149042	0.0252402	0.0192797	Hdac4/Thra/Nlrc3/Pkd1/Sufu/Klf4/Arrb1/Nwd1	8
Up in CaspKO	GO:0040020	regulation of meiotic nuclear division	4/312	37/23210	0.00149122	0.0252402	0.0192797	Camk2b/Eif4g3/Lrrk1/Calr	4
Up in CaspKO	GO:0060674	placenta blood vessel development	4/312	37/23210	0.00149122	0.0252402	0.0192797	Hs6st1/Plcd3/Pkd1/Arid1a	4
Up in CaspKO	GO:0018107	peptidyl-threonine phosphorylation	7/312	125/23210	0.00153052	0.025786	0.0196966	Rptor/Acvr1b/Camk2a/Tnks1bp1/Cad/Cit/Hipk2	7
Up in CaspKO	GO:0001649	osteoblast differentiation	9/312	199/23210	0.00154892	0.0258616	0.0197543	Hdac4/Tob1/Gabbr1/Lrp5/Notch1/Mef2d/Ski/Cdk6/Smad3	9
Up in CaspKO	GO:0090257	regulation of muscle system process	10/312	239/23210	0.00154915	0.0258616	0.0197543	Hdac4/Foxo3/Tbxa2r/Sstr2/Ep300/Notch1/Atp1a1/Klf4/Gtf2i/Smad3	10
Up in CaspKO	GO:0010830	regulation of myotube differentiation	5/312	63/23210	0.0015798	0.026017	0.019873	Hdac4/Maml1/Thra/Notch1/Nfatc2	5
Up in CaspKO	GO:0035904	aorta development	5/312	63/23210	0.0015798	0.026017	0.019873	Ndst1/Pdgfrb/Sufu/Notch1/Pde2a	5
Up in CaspKO	GO:0043388	positive regulation of DNA binding	5/312	63/23210	0.0015798	0.026017	0.019873	Ep300/Brd4/Klf4/Ski/Hipk2	5
Up in CaspKO	GO:0030521	androgen receptor signaling pathway	4/312	38/23210	0.00164921	0.0269451	0.020582	Zbtb7a/Ep300/Arid1a/Ncor2	4
Up in CaspKO	GO:0010811	positive regulation of cell-substrate adhesion	7/312	127/23210	0.00167665	0.0269451	0.020582	Rreb1/Crkl/Abl1/Prex1/Cdk6/Calr/Smad3	7
Up in CaspKO	GO:0014065	phosphatidylinositol 3-kinase signaling	7/312	127/23210	0.00167665	0.0269451	0.020582	Agap2/Zfp36l1/Nlrc3/Pdgfrb/Pik3ap1/Klf4/Cbl	7
Up in CaspKO	GO:0002076	osteoblast development	3/312	18/23210	0.0016901	0.0269451	0.020582	Hdac4/Lrp5/Smad3	3
Up in CaspKO	GO:1900153	positive regulation of nuclear-transcribed mRNA catabolic process, deadenylation-dependent decay	3/312	18/23210	0.0016901	0.0269451	0.020582	Tob1/Zfp36l1/Ago2	3
Up in CaspKO	GO:1903599	positive regulation of autophagy of mitochondrion	3/312	18/23210	0.0016901	0.0269451	0.020582	Vps13d/Mfn2/Htt	3
Up in CaspKO	GO:0007566	embryo implantation	5/312	64/23210	0.00169513	0.0269451	0.020582	Ago2/Acvr1b/Rxra/Arid1a/Calr	5
Up in CaspKO	GO:0030512	negative regulation of transforming growth factor beta receptor signaling pathway	5/312	64/23210	0.00169513	0.0269451	0.020582	Zbtb7a/Vasn/Ski/Glg1/Bcl9l	5
Up in CaspKO	GO:0048732	gland development	15/312	467/23210	0.0017589	0.0278378	0.0212639	Agap2/Thra/Fasn/Rreb1/Crkl/Etv5/Pkd1/Pdgfrb/Lrp5/Notch1/Rxra/Abl1/Rag1/Fgf3/Smad3	15
Up in CaspKO	GO:0051091	positive regulation of DNA-binding transcription factor activity	10/312	244/23210	0.00180466	0.0282906	0.0216097	Hdac4/Zbtb7a/Prkch/Ep300/Crebbp/Camk2a/Lrp5/Trim8/Hipk2/Carm1	10
Up in CaspKO	GO:0051017	actin filament bundle assembly	8/312	165/23210	0.00181004	0.0282906	0.0216097	Rhob/Shank3/Abl1/Wasf2/Actn4/Arrb1/Arhgef10/Smad3	8
Up in CaspKO	GO:0060251	regulation of glial cell proliferation	4/312	39/23210	0.00181846	0.0282906	0.0216097	Prkch/Etv5/Notch1/Ski	4
Up in CaspKO	GO:1901021	positive regulation of calcium ion transmembrane transporter activity	4/312	39/23210	0.00181846	0.0282906	0.0216097	Htt/Cracr2a/Stim1/Plcg2	4
Up in CaspKO	GO:0051101	regulation of DNA binding	7/312	129/23210	0.00183341	0.0283215	0.0216334	Dot1l/Zbtb7a/Ep300/Brd4/Klf4/Ski/Hipk2	7
Up in CaspKO	GO:0031032	actomyosin structure organization	9/312	204/23210	0.00183594	0.0283215	0.0216334	Myh9/Ep300/Pdgfrb/Abl1/Wasf2/Cit/Arrb1/Arhgef10/Smad3	9
Up in CaspKO	GO:0042594	response to starvation	8/312	166/23210	0.00188001	0.0288795	0.0220596	Foxo3/Mtmr3/Rptor/Szt2/Sesn2/Cad/Gcn1/Foxk1	8
Up in CaspKO	GO:0014066	regulation of phosphatidylinositol 3-kinase signaling	6/312	96/23210	0.00189344	0.028964	0.0221241	Agap2/Nlrc3/Pdgfrb/Pik3ap1/Klf4/Cbl	6
Up in CaspKO	GO:1902850	microtubule cytoskeleton organization involved in mitosis	7/312	130/23210	0.00191593	0.029186	0.0222937	Dync1h1/Pkd1/Hspa1b/Hspa1a/Htt/Numa1/Arhgef10	7
Up in CaspKO	GO:1903845	negative regulation of cellular response to transforming growth factor beta stimulus	5/312	66/23210	0.00194413	0.0293846	0.0224454	Zbtb7a/Vasn/Ski/Glg1/Bcl9l	5
Up in CaspKO	GO:0060538	skeletal muscle organ development	9/312	206/23210	0.00196203	0.0293846	0.0224454	Hdac4/Egr2/Ep300/Egr1/Notch1/Mef2d/Bcl9/Ski/Bcl9l	9
Up in CaspKO	GO:1902115	regulation of organelle assembly	9/312	206/23210	0.00196203	0.0293846	0.0224454	Mtmr3/Pip4k2b/Syne2/Dync1h1/Ep300/Hspa1b/Hspa1a/Htt/Numa1	9
Up in CaspKO	GO:0005996	monosaccharide metabolic process	10/312	247/23210	0.00197366	0.0293846	0.0224454	Midn/Ep300/Lrp5/Slc23a2/Soga1/Sesn2/H6pd/Hectd4/Foxk1/Chst15	10
Up in CaspKO	GO:0021537	telencephalon development	10/312	247/23210	0.00197366	0.0293846	0.0224454	Syne2/Ccdc85c/Shank3/Crkl/Mdga1/Szt2/Ski/Htt/Kdm2b/Ncor2	10
Up in CaspKO	GO:2000773	negative regulation of cellular senescence	3/312	19/23210	0.00198715	0.0293846	0.0224454	Map3k3/Abl1/Cdk6	3
Up in CaspKO	GO:0010595	positive regulation of endothelial cell migration	6/312	97/23210	0.00199593	0.0293846	0.0224454	Map3k3/Rhob/Abl1/Plcg1/Hspb1/Calr	6
Up in CaspKO	GO:0060325	face morphogenesis	4/312	40/23210	0.00199938	0.0293846	0.0224454	Ep300/Crebbp/Ski/Ankrd11	4
Up in CaspKO	GO:0030218	erythrocyte differentiation	7/312	131/23210	0.0020013	0.0293846	0.0224454	Foxo3/Zbtb7a/Thra/Zfp36l1/Acvr1b/Cdk6/Zfpm1	7
Up in CaspKO	GO:0030509	BMP signaling pathway	8/312	168/23210	0.00202634	0.0295152	0.0225452	Tob1/Egr1/Notch1/Abl1/Ski/Hipk2/Numa1/Sorl1	8
Up in CaspKO	GO:0061572	actin filament bundle organization	8/312	168/23210	0.00202634	0.0295152	0.0225452	Rhob/Shank3/Abl1/Wasf2/Actn4/Arrb1/Arhgef10/Smad3	8
Up in CaspKO	GO:0019932	second-messenger-mediated signaling	14/312	427/23210	0.00205389	0.0297108	0.0226946	Hdac4/Eif4ebp2/Tbxa2r/Ksr1/Ppp1r9b/Adcy3/Syk/Adcy9/Plcg1/Nfatc2/Htt/Exoc4/Pde2a/Adgrl1	14
Up in CaspKO	GO:0016239	positive regulation of macroautophagy	5/312	67/23210	0.00207818	0.0297108	0.0226946	Pip4k2b/Sesn2/Vps13d/Mfn2/Htt	5
Up in CaspKO	GO:0001503	ossification	13/312	381/23210	0.00207965	0.0297108	0.0226946	Hdac4/Egr2/Tob1/Thra/Tob2/Gabbr1/Lrp5/Notch1/Mef2d/Ski/Cdk6/Xylt1/Smad3	13
Up in CaspKO	GO:0001841	neural tube formation	7/312	132/23210	0.00208959	0.0297108	0.0226946	Celsr1/Plxnb2/Sufu/Abl1/Arid1a/Ski/Kdm2b	7
Up in CaspKO	GO:0090068	positive regulation of cell cycle process	10/312	249/23210	0.00209325	0.0297108	0.0226946	Camk2b/Rptor/Dync1h1/Crebbp/Brd4/Pdgfrb/Lrp5/Eif4g3/Cit/Numa1	10
Up in CaspKO	GO:0030111	regulation of Wnt signaling pathway	11/312	292/23210	0.00211056	0.0297108	0.0226946	Foxo3/Thra/Rnf213/Tiam1/Egr1/Notch1/Abl1/Ankrd6/Macf1/Lrrk1/Smad3	11
Up in CaspKO	GO:0071214	cellular response to abiotic stimulus	11/312	292/23210	0.00211056	0.0297108	0.0226946	Ints7/Rhob/Zfp36l1/Ep300/Crebbp/Egr1/Sipa1/Tnks1bp1/Atp1a1/Pde2a/Piezo1	11
Up in CaspKO	GO:0104004	cellular response to environmental stimulus	11/312	292/23210	0.00211056	0.0297108	0.0226946	Ints7/Rhob/Zfp36l1/Ep300/Crebbp/Egr1/Sipa1/Tnks1bp1/Atp1a1/Pde2a/Piezo1	11
Up in CaspKO	GO:0033674	positive regulation of kinase activity	15/312	476/23210	0.00211291	0.0297108	0.0226946	Agap2/Map3k3/Rptor/Syk/Crkl/Tiam1/Pkd1/Egr1/Pdgfrb/Abl1/Atg13/Il6ra/Gcn1/Arrb1/Taok2	15
Up in CaspKO	GO:0051402	neuron apoptotic process	11/312	293/23210	0.00216732	0.0303165	0.0231572	Hdac4/Foxo3/Agap2/Syngap1/Egr1/Htt/Cit/Kdm2b/Hipk2/Atn1/Arrb1	11
Up in CaspKO	GO:0018210	peptidyl-threonine modification	7/312	133/23210	0.00218086	0.0303165	0.0231572	Rptor/Acvr1b/Camk2a/Tnks1bp1/Cad/Cit/Hipk2	7
Up in CaspKO	GO:0035966	response to topologically incorrect protein	7/312	133/23210	0.00218086	0.0303165	0.0231572	Ep300/Hspa1b/Hspa1a/Mfn2/Hspb1/Calr/Amfr	7
Up in CaspKO	GO:0000082	G1/S transition of mitotic cell cycle	8/312	171/23210	0.00226251	0.0313323	0.0239331	Camk2b/Rptor/Acvr1b/Crebbp/Pkd1/Brd4/Camk2a/Klf4	8
Up in CaspKO	GO:0051216	cartilage development	9/312	211/23210	0.00230766	0.0316952	0.0242103	Zbtb7a/Thra/Ep300/Pkd1/Mef2d/Col27a1/Glg1/Carm1/Smad3	9
Up in CaspKO	GO:0035855	megakaryocyte development	3/312	20/23210	0.00231472	0.0316952	0.0242103	Ep300/Wasf2/Zfpm1	3
Up in CaspKO	GO:1900151	regulation of nuclear-transcribed mRNA catabolic process, deadenylation-dependent decay	3/312	20/23210	0.00231472	0.0316952	0.0242103	Tob1/Zfp36l1/Ago2	3
Up in CaspKO	GO:1903670	regulation of sprouting angiogenesis	5/312	69/23210	0.00236634	0.0322811	0.0246579	Tbxa2r/Map3k3/Notch1/Abl1/Klf4	5
Up in CaspKO	GO:0034446	substrate adhesion-dependent cell spreading	6/312	101/23210	0.00244836	0.0332758	0.0254177	Rreb1/Crkl/Abl1/Prex1/Actn4/Calr	6
Up in CaspKO	GO:0097553	calcium ion transmembrane import into cytosol	7/312	136/23210	0.00247324	0.0334895	0.0255809	Itpr3/Diaph1/Abl1/Plcg1/Htt/Itpr2/Plcg2	7
Up in CaspKO	GO:0051225	spindle assembly	6/312	102/23210	0.00257261	0.0347066	0.0265106	Dync1h1/Tubgcp6/Hspa1b/Hspa1a/Numa1/Arhgef10	6
Up in CaspKO	GO:0045860	positive regulation of protein kinase activity	14/312	438/23210	0.00258732	0.0347766	0.0265641	Agap2/Map3k3/Rptor/Syk/Crkl/Tiam1/Pkd1/Egr1/Pdgfrb/Abl1/Atg13/Il6ra/Arrb1/Taok2	14
Up in CaspKO	GO:0051293	establishment of spindle localization	4/312	43/23210	0.00261615	0.0349273	0.0266792	Dync1h1/Myh9/Htt/Numa1	4
Up in CaspKO	GO:0045637	regulation of myeloid cell differentiation	9/312	215/23210	0.00261764	0.0349273	0.0266792	Itpkb/Foxo3/Zbtb7a/Zfp36l1/Tob2/Acvr1b/Mpl/Cdk6/Zfpm1	9
Up in CaspKO	GO:0090596	sensory organ morphogenesis	11/312	301/23210	0.00266746	0.035175	0.0268684	Bcr/Celsr1/Tshz1/Lrp5/Tbc1d20/Arid1a/Mfn2/Ski/Kdm2b/Hipk2/Fgf3	11
Up in CaspKO	GO:0045475	locomotor rhythm	3/312	21/23210	0.00267384	0.035175	0.0268684	Mta1/Egr1/Zfhx3	3
Up in CaspKO	GO:0051220	cytoplasmic sequestering of protein	3/312	21/23210	0.00267384	0.035175	0.0268684	Thra/Pkd1/Sufu	3
Up in CaspKO	GO:0016571	histone methylation	7/312	138/23210	0.0026843	0.035175	0.0268684	Dot1l/Kmt2d/Kmt2c/Setd1b/Kmt2b/Carm1/Kmt2a	7
Up in CaspKO	GO:0030010	establishment of cell polarity	7/312	138/23210	0.0026843	0.035175	0.0268684	Myh9/Crkl/Pkd1/Htt/Exoc4/Sipa1l3/Numa1	7
Up in CaspKO	GO:0051651	maintenance of location in cell	9/312	216/23210	0.00270006	0.0352551	0.0269296	Itpr3/Diaph1/Abl1/Plcg1/Vps13d/Htt/Itpr2/Plcg2/Sorl1	9
Up in CaspKO	GO:0019318	hexose metabolic process	9/312	217/23210	0.00278453	0.0361002	0.0275751	Midn/Ep300/Lrp5/Soga1/Sesn2/H6pd/Hectd4/Foxk1/Chst15	9
Up in CaspKO	GO:0043547	positive regulation of GTPase activity	9/312	217/23210	0.00278453	0.0361002	0.0275751	Bcr/Arhgap27/Tbc1d16/Crkl/Tiam1/Tbc1d20/Prex1/Sgsm1/Arhgef10	9
Up in CaspKO	GO:0009314	response to radiation	13/312	395/23210	0.00283789	0.0366594	0.0280023	Ints7/Rhob/Mta1/Ep300/Crebbp/Syngap1/Egr1/Tnks1bp1/Rag1/Cep250/Htt/Arrb1/Kmt2a	13
Up in CaspKO	GO:0043044	ATP-dependent chromatin remodeling	4/312	44/23210	0.00284772	0.0366594	0.0280023	Smarcc2/Chd3/Arid1a/Srcap	4
Up in CaspKO	GO:0048738	cardiac muscle tissue development	10/312	260/23210	0.00285965	0.0366838	0.0280209	Maml1/Ep300/Pdgfrb/Notch1/Rxra/Ccm2l/Arid1a/Alpk3/Fgf3/Zfpm1	10
Up in CaspKO	GO:0006109	regulation of carbohydrate metabolic process	8/312	178/23210	0.00289775	0.0370426	0.0282949	Hdac4/Midn/Zbtb7a/Ep300/Soga1/Sesn2/Foxk1/Cbfa2t3	8
Up in CaspKO	GO:0007052	mitotic spindle organization	6/312	105/23210	0.00297386	0.0377515	0.0288365	Dync1h1/Pkd1/Hspa1b/Hspa1a/Numa1/Arhgef10	6
Up in CaspKO	GO:0016241	regulation of macroautophagy	6/312	105/23210	0.00297386	0.0377515	0.0288365	Mtmr3/Pip4k2b/Sesn2/Vps13d/Mfn2/Htt	6
Up in CaspKO	GO:0071772	response to BMP	8/312	179/23210	0.00299882	0.0378058	0.0288779	Tob1/Egr1/Notch1/Abl1/Ski/Hipk2/Numa1/Sorl1	8
Up in CaspKO	GO:0071773	cellular response to BMP stimulus	8/312	179/23210	0.00299882	0.0378058	0.0288779	Tob1/Egr1/Notch1/Abl1/Ski/Hipk2/Numa1/Sorl1	8
Up in CaspKO	GO:0000423	mitophagy	3/312	22/23210	0.00306547	0.0381202	0.0291181	Atg13/Vps13d/Mfn2	3
Up in CaspKO	GO:0045606	positive regulation of epidermal cell differentiation	3/312	22/23210	0.00306547	0.0381202	0.0291181	Prkch/Notch1/Numa1	3
Up in CaspKO	GO:0048339	paraxial mesoderm development	3/312	22/23210	0.00306547	0.0381202	0.0291181	Htt/Exoc4/Smad3	3
Up in CaspKO	GO:0072111	cell proliferation involved in kidney development	3/312	22/23210	0.00306547	0.0381202	0.0291181	Egr1/Pdgfrb/Il6ra	3
Up in CaspKO	GO:0048661	positive regulation of smooth muscle cell proliferation	6/312	106/23210	0.00311747	0.0386355	0.0295117	Hdac4/Egr1/Pdgfrb/Mef2d/Il6ra/Mfn2	6
Up in CaspKO	GO:0034101	erythrocyte homeostasis	7/312	142/23210	0.00314769	0.0387454	0.0295957	Foxo3/Zbtb7a/Thra/Zfp36l1/Acvr1b/Cdk6/Zfpm1	7
Up in CaspKO	GO:0045667	regulation of osteoblast differentiation	7/312	142/23210	0.00314769	0.0387454	0.0295957	Hdac4/Tob1/Lrp5/Notch1/Ski/Cdk6/Smad3	7
Up in CaspKO	GO:0007015	actin filament organization	13/312	400/23210	0.00315813	0.0387454	0.0295957	Ppp1r9b/Rhob/Shank3/Diaph1/Sptan1/Abl1/Prex1/Wasf2/Cit/Actn4/Arrb1/Arhgef10/Smad3	13
Up in CaspKO	GO:0043010	camera-type eye development	12/312	354/23210	0.00321238	0.0392791	0.0300033	Pdgfrb/Lrp5/Rxra/Tbc1d20/Klf4/Arid1a/Mfn2/Ski/Kmt2c/Kdm2b/Hipk2/Smad3	12
Up in CaspKO	GO:0009991	response to extracellular stimulus	13/312	401/23210	0.00322559	0.0393092	0.0300263	Foxo3/Mtmr3/Rptor/Plec/Sipa1/Szt2/Sesn2/Cad/Gcn1/Foxk1/Atn1/Plcg2/Sorl1	13
Up in CaspKO	GO:0014074	response to purine-containing compound	6/312	107/23210	0.0032662	0.0396173	0.0302616	Zfp36l1/Itpr3/Itpr2/Pde2a/Plcg2/Carm1	6
Up in CaspKO	GO:0010634	positive regulation of epithelial cell migration	7/312	143/23210	0.00327254	0.0396173	0.0302616	Map3k3/Rhob/Rreb1/Abl1/Plcg1/Hspb1/Calr	7
Up in CaspKO	GO:0045619	regulation of lymphocyte differentiation	8/312	182/23210	0.00331856	0.0400418	0.0305859	Itpkb/Zfp36l1/Syk/Zfp608/Abl1/Rag1/Fanca/Zfp609	8
Up in CaspKO	GO:0060323	head morphogenesis	4/312	46/23210	0.00335218	0.0403143	0.0307941	Ep300/Crebbp/Ski/Ankrd11	4
Up in CaspKO	GO:0045786	negative regulation of cell cycle	14/312	452/23210	0.00342642	0.0410721	0.0313729	Ints7/Dot1l/Rhob/Zfp36l1/Pkd1/Notch1/Abl1/Klf4/Cdk6/Trrap/Lrrk1/Taok2/Calr/Smad3	14
Up in CaspKO	GO:0032959	inositol trisphosphate biosynthetic process	3/312	23/23210	0.00349052	0.0417037	0.0318553	Plcd3/Plcg1/Plcg2	3
Up in CaspKO	GO:0048593	camera-type eye morphogenesis	7/312	145/23210	0.00353355	0.0420804	0.032143	Lrp5/Tbc1d20/Arid1a/Mfn2/Ski/Kdm2b/Hipk2	7
Up in CaspKO	GO:0042035	regulation of cytokine biosynthetic process	6/312	109/23210	0.00357942	0.0423507	0.0323495	Syk/Crebbp/Egr1/Klf4/Hspb1/Zfpm1	6
Up in CaspKO	GO:2000379	positive regulation of reactive oxygen species metabolic process	6/312	109/23210	0.00357942	0.0423507	0.0323495	Hdac4/Foxo3/Syk/Pdgfrb/Klf4/Smad3	6
Up in CaspKO	GO:0048041	focal adhesion assembly	5/312	76/23210	0.00360533	0.0425197	0.0324786	Bcr/Abl1/Macf1/Taok2/Smad3	5
Up in CaspKO	GO:0001764	neuron migration	8/312	185/23210	0.00366418	0.0428658	0.032743	Camk2b/Celsr1/Plxnb2/Crkl/Mdga1/Camk2a/Celsr2/Zfp609	8
Up in CaspKO	GO:0044843	cell cycle G1/S phase transition	8/312	185/23210	0.00366418	0.0428658	0.032743	Camk2b/Rptor/Acvr1b/Crebbp/Pkd1/Brd4/Camk2a/Klf4	8
Up in CaspKO	GO:0010675	regulation of cellular carbohydrate metabolic process	7/312	146/23210	0.00366986	0.0428658	0.032743	Hdac4/Midn/Ep300/Soga1/Sesn2/Foxk1/Cbfa2t3	7
Up in CaspKO	GO:0090100	positive regulation of transmembrane receptor protein serine/threonine kinase signaling pathway	6/312	110/23210	0.00374415	0.0435943	0.0332995	Ep300/Acvr1b/Crebbp/Notch1/Hipk2/Numa1	6
Up in CaspKO	GO:0051785	positive regulation of nuclear division	5/312	77/23210	0.00381413	0.0442681	0.0338142	Camk2b/Pdgfrb/Lrp5/Eif4g3/Numa1	5
Up in CaspKO	GO:0051961	negative regulation of nervous system development	12/312	362/23210	0.00383919	0.044418	0.0339286	Foxo3/Syngap1/Mdga1/Sufu/Notch1/Ski/Sema3d/Cit/Xylt1/Calr/Carm1/Sorl1	12
Up in CaspKO	GO:0031648	protein destabilization	4/312	48/23210	0.00391422	0.0450012	0.0343741	Ccdc88c/Ep300/Crebbp/Htt	4
Up in CaspKO	GO:0051653	spindle localization	4/312	48/23210	0.00391422	0.0450012	0.0343741	Dync1h1/Myh9/Htt/Numa1	4
Up in CaspKO	GO:0019068	virion assembly	3/312	24/23210	0.00394985	0.0450385	0.0344026	Mvb12b/Tbc1d20/Rab43	3
Up in CaspKO	GO:0030728	ovulation	3/312	24/23210	0.00394985	0.0450385	0.0344026	Foxo3/Nrip1/Kmt2b	3
Up in CaspKO	GO:2000058	regulation of ubiquitin-dependent protein catabolic process	7/312	148/23210	0.00395442	0.0450385	0.0344026	Hspa1b/Hspa1a/Sufu/Trib3/Gna12/Hipk2/Cbfa2t3	7
Up in CaspKO	GO:0061515	myeloid cell development	5/312	78/23210	0.00403145	0.0455535	0.034796	Zbtb7a/Ep300/Wasf2/Lrrk1/Zfpm1	5
Up in CaspKO	GO:2001259	positive regulation of cation channel activity	5/312	78/23210	0.00403145	0.0455535	0.034796	Shank3/Htt/Cracr2a/Stim1/Plcg2	5
Up in CaspKO	GO:0006006	glucose metabolic process	8/312	188/23210	0.00403702	0.0455535	0.034796	Midn/Ep300/Lrp5/Soga1/Sesn2/H6pd/Hectd4/Foxk1	8
Up in CaspKO	GO:1905330	regulation of morphogenesis of an epithelium	6/312	112/23210	0.00409039	0.0460138	0.0351476	Rreb1/Celsr1/Etv5/Rxra/Abl1/Ankrd6	6
Up in CaspKO	GO:0000288	nuclear-transcribed mRNA catabolic process, deadenylation-dependent decay	4/312	49/23210	0.00421776	0.047301	0.0361308	Tob1/Zfp36l1/Ago2/Samd4b	4
Up in CaspKO	GO:0045580	regulation of T cell differentiation	7/312	150/23210	0.00425542	0.0474552	0.0362486	Itpkb/Syk/Zfp608/Abl1/Rag1/Fanca/Zfp609	7
Up in CaspKO	GO:1902117	positive regulation of organelle assembly	5/312	79/23210	0.00425747	0.0474552	0.0362486	Pip4k2b/Dync1h1/Ep300/Htt/Numa1	5
Up in CaspKO	GO:1901214	regulation of neuron death	12/312	368/23210	0.00437109	0.0485736	0.0371029	Hdac4/Foxo3/Agap2/Syngap1/Egr1/Abl1/Htt/Kdm2b/Hipk2/Arrb1/Sorl1/Cbl	12
Up in CaspKO	GO:0030278	regulation of ossification	9/312	233/23210	0.0044433	0.0487934	0.0372708	Hdac4/Egr2/Tob1/Tob2/Lrp5/Notch1/Ski/Cdk6/Smad3	9
Up in CaspKO	GO:0000289	nuclear-transcribed mRNA poly(A) tail shortening	3/312	25/23210	0.00444426	0.0487934	0.0372708	Tob1/Ago2/Samd4b	3
Up in CaspKO	GO:0090344	negative regulation of cell aging	3/312	25/23210	0.00444426	0.0487934	0.0372708	Map3k3/Abl1/Cdk6	3
Up in CaspKO	GO:1903671	negative regulation of sprouting angiogenesis	3/312	25/23210	0.00444426	0.0487934	0.0372708	Tbxa2r/Notch1/Klf4	3
Up in CaspKO	GO:0043154	negative regulation of cysteine-type endopeptidase activity involved in apoptotic process	5/312	80/23210	0.00449238	0.0491741	0.0375616	Ep300/Hspa1b/Rag1/Klf4/Arrb1	5
Up in CaspKO	GO:0061014	positive regulation of mRNA catabolic process	4/312	50/23210	0.0045368	0.0495121	0.0378197	Mex3d/Tob1/Zfp36l1/Ago2	4
Up in CaspKO	GO:0033002	muscle cell proliferation	9/312	234/23210	0.00456808	0.049705	0.0379671	Hdac4/Egr1/Pdgfrb/Notch1/Rxra/Mef2d/Il6ra/Klf4/Mfn2	9
Down in CaspKO	GO:0022900	electron transport chain	18/339	85/23210	2.89896e-16	3.94926e-13	3.68644e-13	Ndufb3/Cdk1/Uqcrb/Ndufs6/Cox7c/Ndufaf2/Ndufs4/Dnajc15/Ndufv2/Ndufb6/Ndufa5/Cycs/Ndufc2/Coq7/Cox5a/ND2/COX1/CYTB	18
Down in CaspKO	GO:0045333	cellular respiration	23/339	164/23210	3.00096e-16	3.94926e-13	3.68644e-13	Idh1/Cdk1/Cisd1/Uqcrb/Ndufs6/Cox7c/Ndufaf2/Ndufs4/Sucla2/Dnajc15/Myc/Ndufv2/Ide/Ndufb6/Ndufa5/Cycs/Ndufc2/Coq7/Cox5a/ND1/ND2/COX1/CYTB	23
Down in CaspKO	GO:0008380	RNA splicing	32/339	364/23210	4.68329e-16	4.10881e-13	3.83537e-13	Snrpe/Lsm7/Snrpf/Npm1/Sf3b6/Thoc7/Rtraf/Phf5a/Zcrb1/Srsf3/U2af1/Hnrnpm/Snrpd1/Zmat2/Rbm17/Snrpb2/Rbm8a/Bcas2/Magoh/Prpf38a/Zbtb8os/Lsm8/Lsm5/Snrpg/Snrnp27/Lsm3/Magohb/Snrpa1/Frg1/Lsm4/Lsm6/Cwc15	32
Down in CaspKO	GO:0000375	RNA splicing, via transesterification reactions	27/339	256/23210	1.12876e-15	4.9515e-13	4.62198e-13	Snrpe/Lsm7/Snrpf/Npm1/Sf3b6/Phf5a/Zcrb1/Srsf3/U2af1/Hnrnpm/Snrpd1/Zmat2/Rbm17/Snrpb2/Rbm8a/Bcas2/Magoh/Prpf38a/Lsm8/Lsm5/Snrpg/Lsm3/Magohb/Snrpa1/Lsm4/Lsm6/Cwc15	27
Down in CaspKO	GO:0000377	RNA splicing, via transesterification reactions with bulged adenosine as nucleophile	27/339	256/23210	1.12876e-15	4.9515e-13	4.62198e-13	Snrpe/Lsm7/Snrpf/Npm1/Sf3b6/Phf5a/Zcrb1/Srsf3/U2af1/Hnrnpm/Snrpd1/Zmat2/Rbm17/Snrpb2/Rbm8a/Bcas2/Magoh/Prpf38a/Lsm8/Lsm5/Snrpg/Lsm3/Magohb/Snrpa1/Lsm4/Lsm6/Cwc15	27
Down in CaspKO	GO:0000398	mRNA splicing, via spliceosome	27/339	256/23210	1.12876e-15	4.9515e-13	4.62198e-13	Snrpe/Lsm7/Snrpf/Npm1/Sf3b6/Phf5a/Zcrb1/Srsf3/U2af1/Hnrnpm/Snrpd1/Zmat2/Rbm17/Snrpb2/Rbm8a/Bcas2/Magoh/Prpf38a/Lsm8/Lsm5/Snrpg/Lsm3/Magohb/Snrpa1/Lsm4/Lsm6/Cwc15	27
Down in CaspKO	GO:0022904	respiratory electron transport chain	16/339	81/23210	4.28956e-14	1.61288e-11	1.50554e-11	Cdk1/Uqcrb/Ndufs6/Cox7c/Ndufaf2/Dnajc15/Ndufv2/Ndufb6/Ndufa5/Cycs/Ndufc2/Coq7/Cox5a/ND2/COX1/CYTB	16
Down in CaspKO	GO:0042775	mitochondrial ATP synthesis coupled electron transport	14/339	57/23210	6.71988e-14	2.02843e-11	1.89344e-11	Cdk1/Uqcrb/Ndufs6/Cox7c/Dnajc15/Ndufv2/Ndufb6/Cycs/Ndufc2/Coq7/Cox5a/ND2/COX1/CYTB	14
Down in CaspKO	GO:0022613	ribonucleoprotein complex biogenesis	31/339	407/23210	6.93613e-14	2.02843e-11	1.89344e-11	Snrpe/Rrp15/Rpf2/Snrpf/C1d/Npm1/Mrpl22/Rpl23a/Fcf1/Rps24/Ngdn/Brix1/Gtf2h5/Snrpd1/Nop10/Rbis/Exosc8/Gar1/Exosc3/Ebna1bp2/Rpl5/Denr/Ran/Snrpg/Frg1/Lsm4/Lsm6/Nudt21/Rps27l/Rsl24d1/Exosc7	31
Down in CaspKO	GO:0042773	ATP synthesis coupled electron transport	14/339	61/23210	1.86533e-13	4.90956e-11	4.58283e-11	Cdk1/Uqcrb/Ndufs6/Cox7c/Dnajc15/Ndufv2/Ndufb6/Cycs/Ndufc2/Coq7/Cox5a/ND2/COX1/CYTB	14
Down in CaspKO	GO:0006397	mRNA processing	31/339	448/23210	8.8683e-13	2.12194e-10	1.98073e-10	Snrpe/Lsm7/Snrpf/Npm1/Sf3b6/Thoc7/Phf5a/Zcrb1/Srsf3/U2af1/Hnrnpm/Snrpd1/Zmat2/Rbm17/Snrpb2/Rbm8a/Bcas2/Magoh/Prpf38a/Lsm8/Lsm5/Snrpg/Snrnp27/Lsm3/Magohb/Snrpa1/Frg1/Lsm4/Lsm6/Nudt21/Cwc15	31
Down in CaspKO	GO:0007005	mitochondrion organization	31/339	454/23210	1.25618e-12	2.75523e-10	2.57187e-10	Ndufb3/Timm17a/Ndufaf8/Cox16/Slirp/Uqcrb/Ndufs6/Ndufs4/Dnajc15/Ywhaz/Myc/Fam162a/Cox17/Ndufa2/Bloc1s2/Romo1/Dnajc19/Ndufaf4/Ndufb6/Tomm5/Dmac1/Atpif1/Tomm7/Ndufa5/Ssbp1/Pdcd5/Ndufc2/Coq7/Dctn6/Ndufb7/Rnf7	31
Down in CaspKO	GO:0015980	energy derivation by oxidation of organic compounds	23/339	255/23210	4.20666e-12	8.51686e-10	7.95007e-10	Idh1/Cdk1/Cisd1/Uqcrb/Ndufs6/Cox7c/Ndufaf2/Ndufs4/Sucla2/Dnajc15/Myc/Ndufv2/Ide/Ndufb6/Ndufa5/Cycs/Ndufc2/Coq7/Cox5a/ND1/ND2/COX1/CYTB	23
Down in CaspKO	GO:0006119	oxidative phosphorylation	15/339	97/23210	1.13187e-11	2.0957e-09	1.95624e-09	Cdk1/Uqcrb/Ndufs6/Cox7c/Dnajc15/Myc/Ndufv2/Ndufb6/Cycs/Ndufc2/Coq7/Cox5a/ND2/COX1/CYTB	15
Down in CaspKO	GO:0042254	ribosome biogenesis	24/339	294/23210	1.19436e-11	2.0957e-09	1.95624e-09	Rrp15/Rpf2/C1d/Npm1/Mrpl22/Rpl23a/Fcf1/Rps24/Ngdn/Brix1/Gtf2h5/Nop10/Rbis/Exosc8/Gar1/Exosc3/Ebna1bp2/Rpl5/Ran/Frg1/Lsm6/Rps27l/Rsl24d1/Exosc7	24
Down in CaspKO	GO:0033108	mitochondrial respiratory chain complex assembly	13/339	77/23210	8.68093e-11	1.42801e-08	1.33298e-08	Ndufb3/Ndufaf8/Cox16/Uqcrb/Ndufs4/Cox17/Ndufa2/Ndufaf4/Ndufb6/Dmac1/Ndufa5/Ndufc2/Ndufb7	13
Down in CaspKO	GO:0046034	ATP metabolic process	20/339	245/23210	6.41414e-10	9.9306e-08	9.26972e-08	Cdk1/Uqcrb/Ndufs6/Cox7c/Dnajc15/Myc/Atp5j/Ndufv2/Atp5g3/Ndufb6/Atpif1/Atp5k/Cycs/Ndufc2/Coq7/Atp5l/Cox5a/ND2/COX1/CYTB	20
Down in CaspKO	GO:0006091	generation of precursor metabolites and energy	25/339	389/23210	7.26527e-10	1.03269e-07	9.6397e-08	Ndufb3/Idh1/Cdk1/Cisd1/Uqcrb/Ndufs6/Cox7c/Ndufaf2/Ndufs4/Sucla2/Dnajc15/Myc/Cox17/Ndufv2/Ide/Ndufb6/Ndufa5/Cycs/Ndufc2/Coq7/Cox5a/ND1/ND2/COX1/CYTB	25
Down in CaspKO	GO:0010257	NADH dehydrogenase complex assembly	10/339	45/23210	7.84723e-10	1.03269e-07	9.6397e-08	Ndufb3/Ndufaf8/Ndufs4/Ndufa2/Ndufaf4/Ndufb6/Dmac1/Ndufa5/Ndufc2/Ndufb7	10
Down in CaspKO	GO:0032981	mitochondrial respiratory chain complex I assembly	10/339	45/23210	7.84723e-10	1.03269e-07	9.6397e-08	Ndufb3/Ndufaf8/Ndufs4/Ndufa2/Ndufaf4/Ndufb6/Dmac1/Ndufa5/Ndufc2/Ndufb7	10
Down in CaspKO	GO:0006364	rRNA processing	17/339	198/23210	5.89487e-09	7.38823e-07	6.89655e-07	Rrp15/Rpf2/C1d/Npm1/Fcf1/Rps24/Ngdn/Gtf2h5/Nop10/Exosc8/Gar1/Exosc3/Ebna1bp2/Rpl5/Frg1/Lsm6/Exosc7	17
Down in CaspKO	GO:0016072	rRNA metabolic process	17/339	207/23210	1.15041e-08	1.37631e-06	1.28472e-06	Rrp15/Rpf2/C1d/Npm1/Fcf1/Rps24/Ngdn/Gtf2h5/Nop10/Exosc8/Gar1/Exosc3/Ebna1bp2/Rpl5/Frg1/Lsm6/Exosc7	17
Down in CaspKO	GO:0006120	mitochondrial electron transport, NADH to ubiquinone	6/339	21/23210	4.18906e-07	4.79374e-05	4.47472e-05	Ndufs6/Dnajc15/Ndufv2/Ndufb6/Ndufc2/ND2	6
Down in CaspKO	GO:0006401	RNA catabolic process	16/339	238/23210	4.88382e-07	5.35592e-05	4.99948e-05	Lsm7/Npm1/Slirp/Rnaseh2b/Rida/Hnrnpm/Exosc8/Rbm8a/Exosc3/Magoh/Lsm5/Lsm3/Magohb/Lsm4/Lsm6/Exosc7	16
Down in CaspKO	GO:0034470	ncRNA processing	19/339	343/23210	8.19469e-07	8.62737e-05	8.05323e-05	Rrp15/Rpf2/C1d/Npm1/Fcf1/Rtraf/Rps24/Ngdn/Gtf2h5/Nop10/Exosc8/Gar1/Exosc3/Ebna1bp2/Zbtb8os/Rpl5/Frg1/Lsm6/Exosc7	19
Down in CaspKO	GO:0006626	protein targeting to mitochondrion	9/339	73/23210	1.16153e-06	0.000117582	0.000109757	Timm17a/Dnajc15/Ywhaz/Romo1/Dnajc19/Tomm5/Atpif1/Tomm7/Pdcd5	9
Down in CaspKO	GO:0009060	aerobic respiration	9/339	74/23210	1.30554e-06	0.000127266	0.000118796	Idh1/Uqcrb/Cox7c/Sucla2/Ide/Cycs/Cox5a/ND1/COX1	9
Down in CaspKO	GO:0000460	maturation of 5.8S rRNA	6/339	26/23210	1.67107e-06	0.00015708	0.000146627	C1d/Npm1/Fcf1/Exosc8/Exosc3/Exosc7	6
Down in CaspKO	GO:0022618	ribonucleoprotein complex assembly	13/339	178/23210	2.32677e-06	0.000207688	0.000193867	Snrpe/Rpf2/Snrpf/Rpl23a/Brix1/Snrpd1/Rpl5/Denr/Snrpg/Lsm4/Nudt21/Rps27l/Rsl24d1	13
Down in CaspKO	GO:0006402	mRNA catabolic process	14/339	207/23210	2.36727e-06	0.000207688	0.000193867	Lsm7/Npm1/Rida/Hnrnpm/Exosc8/Rbm8a/Exosc3/Magoh/Lsm5/Lsm3/Magohb/Lsm4/Lsm6/Exosc7	14
Down in CaspKO	GO:0071826	ribonucleoprotein complex subunit organization	13/339	185/23210	3.56782e-06	0.000302919	0.00028276	Snrpe/Rpf2/Snrpf/Rpl23a/Brix1/Snrpd1/Rpl5/Denr/Snrpg/Lsm4/Nudt21/Rps27l/Rsl24d1	13
Down in CaspKO	GO:0030150	protein import into mitochondrial matrix	5/339	18/23210	4.72957e-06	0.000389007	0.000363119	Timm17a/Dnajc15/Romo1/Dnajc19/Tomm7	5
Down in CaspKO	GO:0034660	ncRNA metabolic process	20/339	431/23210	6.28907e-06	0.000501601	0.00046822	Rrp15/Rpf2/C1d/Npm1/Dtd2/Fcf1/Rtraf/Rps24/Ngdn/Gtf2h5/Nop10/Exosc8/Gar1/Exosc3/Ebna1bp2/Zbtb8os/Rpl5/Frg1/Lsm6/Exosc7	20
Down in CaspKO	GO:0072655	establishment of protein localization to mitochondrion	9/339	90/23210	6.79884e-06	0.000524178	0.000489294	Timm17a/Dnajc15/Ywhaz/Romo1/Dnajc19/Tomm5/Atpif1/Tomm7/Pdcd5	9
Down in CaspKO	GO:0006605	protein targeting	15/339	259/23210	6.97045e-06	0.000524178	0.000489294	Timm17a/Srp9/Vti1b/Spcs1/Dnajc15/Ywhaz/Romo1/Dnajc19/Tomm5/Sec61b/Atpif1/Tomm7/Pdcd5/Zfand6/Spcs2	15
Down in CaspKO	GO:0034655	nucleobase-containing compound catabolic process	17/339	336/23210	1.03254e-05	0.000731231	0.000682568	Lsm7/Npm1/Slirp/Rnaseh2b/Rida/Hnrnpm/Dut/Exosc8/Rbm8a/Exosc3/Magoh/Lsm5/Lsm3/Magohb/Lsm4/Lsm6/Exosc7	17
Down in CaspKO	GO:0070585	protein localization to mitochondrion	9/339	95/23210	1.06115e-05	0.000731231	0.000682568	Timm17a/Dnajc15/Ywhaz/Romo1/Dnajc19/Tomm5/Atpif1/Tomm7/Pdcd5	9
Down in CaspKO	GO:0000466	maturation of 5.8S rRNA from tricistronic rRNA transcript (SSU-rRNA, 5.8S rRNA, LSU-rRNA)	5/339	21/23210	1.08351e-05	0.000731231	0.000682568	Npm1/Fcf1/Exosc8/Exosc3/Exosc7	5
Down in CaspKO	GO:0000469	cleavage involved in rRNA processing	5/339	21/23210	1.08351e-05	0.000731231	0.000682568	Npm1/Fcf1/Exosc8/Exosc3/Exosc7	5
Down in CaspKO	GO:0006839	mitochondrial transport	12/339	181/23210	1.52244e-05	0.00100176	0.000935096	Timm17a/Mpc2/Dnajc15/Ywhaz/Smdt1/Bloc1s2/Romo1/Dnajc19/Tomm5/Atpif1/Tomm7/Pdcd5	12
Down in CaspKO	GO:0006123	mitochondrial electron transport, cytochrome c to oxygen	4/339	12/23210	2.01748e-05	0.00126429	0.00118015	Cox7c/Cycs/Cox5a/COX1	4
Down in CaspKO	GO:0019646	aerobic electron transport chain	4/339	12/23210	2.01748e-05	0.00126429	0.00118015	Cox7c/Cycs/Cox5a/COX1	4
Down in CaspKO	GO:0019439	aromatic compound catabolic process	18/339	394/23210	2.25028e-05	0.00137738	0.00128572	Lsm7/Npm1/Slirp/Rnaseh2b/Rida/Hnrnpm/Dut/Exosc8/Rbm8a/Exosc3/Magoh/Pon2/Lsm5/Lsm3/Magohb/Lsm4/Lsm6/Exosc7	18
Down in CaspKO	GO:0000956	nuclear-transcribed mRNA catabolic process	9/339	105/23210	2.38877e-05	0.00142892	0.00133383	Lsm7/Exosc8/Rbm8a/Exosc3/Magoh/Lsm3/Magohb/Lsm4/Exosc7	9
Down in CaspKO	GO:0006465	signal peptide processing	4/339	13/23210	2.8806e-05	0.00168483	0.00157271	Spcs1/Sec11c/Sec11a/Spcs2	4
Down in CaspKO	GO:0044270	cellular nitrogen compound catabolic process	17/339	374/23210	4.04107e-05	0.0023122	0.00215832	Lsm7/Npm1/Slirp/Rnaseh2b/Rida/Hnrnpm/Dut/Exosc8/Rbm8a/Exosc3/Magoh/Lsm5/Lsm3/Magohb/Lsm4/Lsm6/Exosc7	17
Down in CaspKO	GO:0034508	centromere complex assembly	5/339	28/23210	4.81165e-05	0.00260927	0.00243563	Cenpw/Cenpv/Cenph/Mis18a/Cenpa	5
Down in CaspKO	GO:0046700	heterocycle catabolic process	17/339	380/23210	4.9243e-05	0.00260927	0.00243563	Lsm7/Npm1/Slirp/Rnaseh2b/Rida/Hnrnpm/Dut/Exosc8/Rbm8a/Exosc3/Magoh/Lsm5/Lsm3/Magohb/Lsm4/Lsm6/Exosc7	17
Down in CaspKO	GO:0071426	ribonucleoprotein complex export from nucleus	7/339	66/23210	4.95683e-05	0.00260927	0.00243563	Sarnp/Npm1/Thoc7/Eny2/Srsf3/Ran/Sem1	7
Down in CaspKO	GO:1990542	mitochondrial transmembrane transport	7/339	66/23210	4.95683e-05	0.00260927	0.00243563	Timm17a/Mpc2/Dnajc15/Smdt1/Romo1/Dnajc19/Tomm7	7
Down in CaspKO	GO:0071166	ribonucleoprotein complex localization	7/339	67/23210	5.46655e-05	0.00282117	0.00263342	Sarnp/Npm1/Thoc7/Eny2/Srsf3/Ran/Sem1	7
Down in CaspKO	GO:1901361	organic cyclic compound catabolic process	18/339	424/23210	5.84491e-05	0.00295842	0.00276154	Lsm7/Npm1/Slirp/Rnaseh2b/Rida/Hnrnpm/Dut/Exosc8/Rbm8a/Exosc3/Magoh/Ywhah/Lsm5/Lsm3/Magohb/Lsm4/Lsm6/Exosc7	18
Down in CaspKO	GO:0044770	cell cycle phase transition	17/339	393/23210	7.44487e-05	0.00369715	0.00345111	Cdk1/Npm1/Birc5/Adam17/Cks2/Psme2/Rnaseh2b/Aif1/Psmg2/Rpl17/Ube2c/Cks1b/Cdkn2c/Tipin/Rab11a/Rps27l/Arpp19	17
Down in CaspKO	GO:0065002	intracellular protein transmembrane transport	6/339	49/23210	7.65106e-05	0.00370562	0.00345901	Timm17a/Dnajc15/Romo1/Dnajc19/Sec61b/Tomm7	6
Down in CaspKO	GO:0042255	ribosome assembly	7/339	71/23210	7.95317e-05	0.00370562	0.00345901	Rpf2/Mrpl22/Rpl23a/Brix1/Rpl5/Rps27l/Rsl24d1	7
Down in CaspKO	GO:0000387	spliceosomal snRNP assembly	5/339	31/23210	8.02509e-05	0.00370562	0.00345901	Snrpe/Snrpf/Snrpd1/Snrpg/Lsm4	5
Down in CaspKO	GO:0043457	regulation of cellular respiration	5/339	31/23210	8.02509e-05	0.00370562	0.00345901	Cdk1/Cisd1/Dnajc15/Myc/Ide	5
Down in CaspKO	GO:1901989	positive regulation of cell cycle phase transition	8/339	96/23210	8.28371e-05	0.00375909	0.00350892	Cdk1/Npm1/Birc5/Adam17/Aif1/Rpl17/Ube2c/Rab11a	8
Down in CaspKO	GO:0071806	protein transmembrane transport	6/339	50/23210	8.58852e-05	0.00383135	0.00357638	Timm17a/Dnajc15/Romo1/Dnajc19/Sec61b/Tomm7	6
Down in CaspKO	GO:0010950	positive regulation of endopeptidase activity	10/339	153/23210	8.77754e-05	0.00385042	0.00359417	Perp/Pdcd6/Psme2/Myc/Fam162a/Cycs/Pdcd5/Casp1/Rps27l/Rnf7	10
Down in CaspKO	GO:0006919	activation of cysteine-type endopeptidase activity involved in apoptotic process	7/339	74/23210	0.000103675	0.00447331	0.00417561	Pdcd6/Myc/Fam162a/Cycs/Casp1/Rps27l/Rnf7	7
Down in CaspKO	GO:0072594	establishment of protein localization to organelle	17/339	405/23210	0.000107176	0.00454979	0.00424701	Timm17a/Srp9/Vti1b/Spcs1/Dnajc15/Ywhaz/Romo1/Dnajc19/Tomm5/Sec61b/Atpif1/Tomm7/Ran/Pdcd5/Zfand6/Spcs2/Rab11a	17
Down in CaspKO	GO:0044743	protein transmembrane import into intracellular organelle	5/339	33/23210	0.000109446	0.00457242	0.00426813	Timm17a/Dnajc15/Romo1/Dnajc19/Tomm7	5
Down in CaspKO	GO:0006754	ATP biosynthetic process	6/339	53/23210	0.000119604	0.00491872	0.00459138	Myc/Atp5j/Atp5g3/Atp5k/Ndufc2/Atp5l	6
Down in CaspKO	GO:0006405	RNA export from nucleus	7/339	76/23210	0.000122851	0.00497453	0.00464348	Sarnp/Npm1/Thoc7/Eny2/Srsf3/Ran/Sem1	7
Down in CaspKO	GO:0009205	purine ribonucleoside triphosphate metabolic process	7/339	77/23210	0.000133466	0.00532244	0.00496824	Myc/Atp5j/Atp5g3/Atp5k/Ran/Ndufc2/Atp5l	7
Down in CaspKO	GO:0010952	positive regulation of peptidase activity	10/339	162/23210	0.00014091	0.00553544	0.00516706	Perp/Pdcd6/Psme2/Myc/Fam162a/Cycs/Pdcd5/Casp1/Rps27l/Rnf7	10
Down in CaspKO	GO:0045116	protein neddylation	4/339	19/23210	0.000145698	0.00563937	0.00526407	Cops9/Rbx1/Rpl5/Rnf7	4
Down in CaspKO	GO:2001056	positive regulation of cysteine-type endopeptidase activity	9/339	136/23210	0.000179319	0.00680684	0.00635385	Perp/Pdcd6/Myc/Fam162a/Cycs/Pdcd5/Casp1/Rps27l/Rnf7	9
Down in CaspKO	GO:0009199	ribonucleoside triphosphate metabolic process	7/339	81/23210	0.000183619	0.00680684	0.00635385	Myc/Atp5j/Atp5g3/Atp5k/Ran/Ndufc2/Atp5l	7
Down in CaspKO	GO:0042273	ribosomal large subunit biogenesis	7/339	81/23210	0.000183619	0.00680684	0.00635385	Rpf2/Npm1/Rpl23a/Brix1/Ebna1bp2/Rpl5/Rsl24d1	7
Down in CaspKO	GO:0000027	ribosomal large subunit assembly	5/339	37/23210	0.000191628	0.00700508	0.00653889	Rpf2/Rpl23a/Brix1/Rpl5/Rsl24d1	5
Down in CaspKO	GO:0090501	RNA phosphodiester bond hydrolysis	6/339	58/23210	0.000198359	0.00715179	0.00667584	Npm1/Fcf1/Exosc8/Exosc3/Nudt21/Exosc7	6
Down in CaspKO	GO:0009141	nucleoside triphosphate metabolic process	8/339	109/23210	0.000201492	0.00716659	0.00668966	Myc/Atp5j/Atp5g3/Dut/Atp5k/Ran/Ndufc2/Atp5l	8
Down in CaspKO	GO:1901992	positive regulation of mitotic cell cycle phase transition	7/339	83/23210	0.000213866	0.00750526	0.00700579	Cdk1/Birc5/Adam17/Aif1/Rpl17/Ube2c/Rab11a	7
Down in CaspKO	GO:0006403	RNA localization	10/339	172/23210	0.000229509	0.00794827	0.00741932	Sarnp/Npm1/Thoc7/Eny2/Srsf3/Exosc3/Magoh/Ran/Sem1/Magohb	10
Down in CaspKO	GO:0044772	mitotic cell cycle phase transition	15/339	355/23210	0.000251772	0.00860601	0.00803329	Cdk1/Birc5/Adam17/Cks2/Psme2/Rnaseh2b/Aif1/Psmg2/Rpl17/Ube2c/Cks1b/Cdkn2c/Rab11a/Rps27l/Arpp19	15
Down in CaspKO	GO:0009144	purine nucleoside triphosphate metabolic process	7/339	88/23210	0.000307316	0.0103284	0.00964108	Myc/Atp5j/Atp5g3/Atp5k/Ran/Ndufc2/Atp5l	7
Down in CaspKO	GO:0009206	purine ribonucleoside triphosphate biosynthetic process	6/339	63/23210	0.000313253	0.0103284	0.00964108	Myc/Atp5j/Atp5g3/Atp5k/Ndufc2/Atp5l	6
Down in CaspKO	GO:0015985	energy coupled proton transport, down electrochemical gradient	4/339	23/23210	0.000317858	0.0103284	0.00964108	Atp5j/Atp5g3/Atp5k/Atp5l	4
Down in CaspKO	GO:0015986	ATP synthesis coupled proton transport	4/339	23/23210	0.000317858	0.0103284	0.00964108	Atp5j/Atp5g3/Atp5k/Atp5l	4
Down in CaspKO	GO:0050657	nucleic acid transport	9/339	148/23210	0.000337056	0.0105481	0.00984616	Sarnp/Npm1/Thoc7/Eny2/Srsf3/Magoh/Ran/Sem1/Magohb	9
Down in CaspKO	GO:0050658	RNA transport	9/339	148/23210	0.000337056	0.0105481	0.00984616	Sarnp/Npm1/Thoc7/Eny2/Srsf3/Magoh/Ran/Sem1/Magohb	9
Down in CaspKO	GO:0009145	purine nucleoside triphosphate biosynthetic process	6/339	64/23210	0.000341465	0.0105481	0.00984616	Myc/Atp5j/Atp5g3/Atp5k/Ndufc2/Atp5l	6
Down in CaspKO	GO:0034427	nuclear-transcribed mRNA catabolic process, exonucleolytic, 3'-5'	3/339	10/23210	0.000343429	0.0105481	0.00984616	Exosc8/Exosc3/Exosc7	3
Down in CaspKO	GO:0072593	reactive oxygen species metabolic process	13/339	288/23210	0.000344658	0.0105481	0.00984616	Epx/Ndufaf2/Ndufs4/Aif1/Romo1/Prdx1/Atpif1/Dynll1/Cycs/Selenos/Ndufc2/Coq7/ND2	13
Down in CaspKO	GO:1902600	proton transmembrane transport	7/339	90/23210	0.000352815	0.0106737	0.00996335	Cox17/Atp5j/Atp5g3/Atp5k/Atp5l/COX1/CYTB	7
Down in CaspKO	GO:0043280	positive regulation of cysteine-type endopeptidase activity involved in apoptotic process	8/339	119/23210	0.000366811	0.0109058	0.0101801	Pdcd6/Myc/Fam162a/Cycs/Pdcd5/Casp1/Rps27l/Rnf7	8
Down in CaspKO	GO:0007346	regulation of mitotic cell cycle	18/339	493/23210	0.000375212	0.0109058	0.0101801	Rptor/Zfp36l1/Dync1h1/Crebbp/Pkd1/Brd4/Hspa1b/Hspa1a/Pdgfrb/Lrp5/Abl1/Klf4/Ttc28/Cit/Trrap/Numa1/Taok2/Smad3	18
Down in CaspKO	GO:0010499	proteasomal ubiquitin-independent protein catabolic process	4/339	24/23210	0.000377064	0.0109058	0.0101801	Psma3/Psma2/Psma5/Psma1	4
Down in CaspKO	GO:0070584	mitochondrion morphogenesis	4/339	24/23210	0.000377064	0.0109058	0.0101801	Slirp/Ndufs6/Ssbp1/Coq7	4
Down in CaspKO	GO:0051236	establishment of RNA localization	9/339	151/23210	0.000390663	0.0111764	0.0104326	Sarnp/Npm1/Thoc7/Eny2/Srsf3/Magoh/Ran/Sem1/Magohb	9
Down in CaspKO	GO:0009201	ribonucleoside triphosphate biosynthetic process	6/339	66/23210	0.000403833	0.0113073	0.0105548	Myc/Atp5j/Atp5g3/Atp5k/Ndufc2/Atp5l	6
Down in CaspKO	GO:0042274	ribosomal small subunit biogenesis	6/339	66/23210	0.000403833	0.0113073	0.0105548	Npm1/Fcf1/Rps24/Ngdn/Lsm6/Rps27l	6
Down in CaspKO	GO:0006611	protein export from nucleus	8/339	121/23210	0.000410399	0.0113702	0.0106135	Sarnp/Npm1/Thoc7/Eny2/Srsf3/Txn1/Ran/Sem1	8
Down in CaspKO	GO:2000116	regulation of cysteine-type endopeptidase activity	11/339	226/23210	0.000521046	0.0142853	0.0133347	Perp/Birc5/Pdcd6/Myc/Fam162a/Csnk2a1/Cycs/Pdcd5/Casp1/Rps27l/Rnf7	11
Down in CaspKO	GO:0006122	mitochondrial electron transport, ubiquinol to cytochrome c	3/339	12/23210	0.000616091	0.0165464	0.0154453	Uqcrb/Cycs/CYTB	3
Down in CaspKO	GO:0097428	protein maturation by iron-sulfur cluster transfer	3/339	12/23210	0.000616091	0.0165464	0.0154453	Isca2/Nfu1/Ciao2a	3
Down in CaspKO	GO:0043281	regulation of cysteine-type endopeptidase activity involved in apoptotic process	10/339	201/23210	0.000782841	0.0203859	0.0190292	Birc5/Pdcd6/Myc/Fam162a/Csnk2a1/Cycs/Pdcd5/Casp1/Rps27l/Rnf7	10
Down in CaspKO	GO:0071027	nuclear RNA surveillance	3/339	13/23210	0.000792276	0.0203859	0.0190292	Exosc8/Exosc3/Exosc7	3
Down in CaspKO	GO:0071028	nuclear mRNA surveillance	3/339	13/23210	0.000792276	0.0203859	0.0190292	Exosc8/Exosc3/Exosc7	3
Down in CaspKO	GO:0006406	mRNA export from nucleus	5/339	50/23210	0.000797777	0.0203859	0.0190292	Sarnp/Thoc7/Eny2/Srsf3/Sem1	5
Down in CaspKO	GO:0071427	mRNA-containing ribonucleoprotein complex export from nucleus	5/339	50/23210	0.000797777	0.0203859	0.0190292	Sarnp/Thoc7/Eny2/Srsf3/Sem1	5
Down in CaspKO	GO:0051168	nuclear export	8/339	135/23210	0.000847625	0.0214514	0.0200239	Sarnp/Npm1/Thoc7/Eny2/Srsf3/Txn1/Ran/Sem1	8
Down in CaspKO	GO:0009142	nucleoside triphosphate biosynthetic process	6/339	76/23210	0.000860239	0.0215633	0.0201283	Myc/Atp5j/Atp5g3/Atp5k/Ndufc2/Atp5l	6
Down in CaspKO	GO:0043248	proteasome assembly	3/339	14/23210	0.00099748	0.0245361	0.0229033	Psmg2/Pomp/Sem1	3
Down in CaspKO	GO:0090503	RNA phosphodiester bond hydrolysis, exonucleolytic	3/339	14/23210	0.00099748	0.0245361	0.0229033	Exosc8/Exosc3/Exosc7	3
Down in CaspKO	GO:0051028	mRNA transport	7/339	108/23210	0.00105363	0.0256774	0.0239686	Sarnp/Thoc7/Eny2/Srsf3/Magoh/Sem1/Magohb	7
Down in CaspKO	GO:0031503	protein-containing complex localization	11/339	249/23210	0.00115311	0.0278438	0.0259908	Sarnp/Npm1/Birc5/Thoc7/Eny2/Tctex1d2/Srsf3/Dynll1/Ran/Sem1/Rab11a	11
Down in CaspKO	GO:0016073	snRNA metabolic process	4/339	32/23210	0.001164	0.0278512	0.0259977	Nop10/Exosc8/Exosc3/Exosc7	4
Down in CaspKO	GO:1901987	regulation of cell cycle phase transition	12/339	289/23210	0.00119144	0.0282291	0.0263505	Cdk1/Npm1/Birc5/Adam17/Psme2/Rnaseh2b/Aif1/Psmg2/Rpl17/Ube2c/Rab11a/Rps27l	12
Down in CaspKO	GO:0000291	nuclear-transcribed mRNA catabolic process, exonucleolytic	3/339	15/23210	0.00123342	0.0282291	0.0263505	Exosc8/Exosc3/Exosc7	3
Down in CaspKO	GO:0051382	kinetochore assembly	3/339	15/23210	0.00123342	0.0282291	0.0263505	Cenpw/Cenph/Cenpa	3
Down in CaspKO	GO:0071025	RNA surveillance	3/339	15/23210	0.00123342	0.0282291	0.0263505	Exosc8/Exosc3/Exosc7	3
Down in CaspKO	GO:1902570	protein localization to nucleolus	3/339	15/23210	0.00123342	0.0282291	0.0263505	Rpf2/Npm1/Ran	3
Down in CaspKO	GO:0006417	regulation of translation	13/339	332/23210	0.0012846	0.0291471	0.0272074	Foxo3/Eif4ebp2/Mex3d/Tob1/Zfp36l1/Ago2/Ep300/Tcof1/Rxra/Sesn2/Eif4g3/Gcn1/Samd4b/Calr	13
Down in CaspKO	GO:0071824	protein-DNA complex subunit organization	10/339	215/23210	0.00130381	0.0292074	0.0272637	Cenpw/Npm1/Cenpv/Rpl23/Cenph/Myc/Mis18a/Gtf2h5/Swi5/Cenpa	10
Down in CaspKO	GO:0045047	protein targeting to ER	4/339	33/23210	0.00130945	0.0292074	0.0272637	Srp9/Spcs1/Sec61b/Spcs2	4
Down in CaspKO	GO:0015931	nucleobase-containing compound transport	9/339	181/23210	0.00142268	0.0314664	0.0293723	Sarnp/Npm1/Thoc7/Eny2/Srsf3/Magoh/Ran/Sem1/Magohb	9
Down in CaspKO	GO:0052548	regulation of endopeptidase activity	13/339	337/23210	0.00146778	0.0321934	0.0300509	Perp/Birc5/Psma3/Pdcd6/Psme2/Myc/Fam162a/Csnk2a1/Cycs/Pdcd5/Casp1/Rps27l/Rnf7	13
Down in CaspKO	GO:0006968	cellular defense response	3/339	16/23210	0.00150171	0.0326652	0.0304914	B2m/Clec2d/Ccr2	3
Down in CaspKO	GO:1901990	regulation of mitotic cell cycle phase transition	11/339	258/23210	0.00153076	0.0330243	0.0308265	Cdk1/Birc5/Adam17/Psme2/Rnaseh2b/Aif1/Psmg2/Rpl17/Ube2c/Rab11a/Rps27l	11
Down in CaspKO	GO:0006457	protein folding	8/339	153/23210	0.00188932	0.0404285	0.037738	Hspe1/Pfdn2/Nudcd2/Emc6/Tbca/Pfdn1/B2m/Pdcd5	8
Down in CaspKO	GO:0072599	establishment of protein localization to endoplasmic reticulum	4/339	37/23210	0.00201886	0.0428519	0.0400001	Srp9/Spcs1/Sec61b/Spcs2	4

## Sheet: Caspase Effect
Caspase Effect
Cluster	ID	Description	GeneRatio	BgRatio	pvalue	p.adjust	qvalue	geneID	Count
Up in CaspKO	GO:0051056	regulation of small GTPase mediated signal transduction	20/312	259/23210	4.00006e-10	6.77739e-07	5.1769e-07	Itpkb/Bcr/Fgd3/Trio/Tiam1/Syngap1/Pdgfrb/Sipa1/Dnmbp/Notch1/Abl1/Prex1/Mfn2/Kctd10/Rasal1/Sipa1l3/Arrb1/Arhgef17/Arhgef10/Cbl	20
Up in CaspKO	GO:0007265	Ras protein signal transduction	25/312	414/23210	4.68362e-10	6.77739e-07	5.1769e-07	Itpkb/Bcr/Ksr1/Rhob/Fgd3/Trio/Celsr1/Tiam1/Syngap1/Pdgfrb/Dnmbp/Notch1/Abl1/Prex1/Arhgef11/Wasf2/Mfn2/Kctd10/Rasal1/Gna12/Rab43/Arrb1/Arhgef17/Arhgef10/Cbl	25
Up in CaspKO	GO:0007264	small GTPase mediated signal transduction	27/312	485/23210	5.56131e-10	6.77739e-07	5.1769e-07	Itpkb/Bcr/Ksr1/Rhob/Fgd3/Trio/Celsr1/Tiam1/Syngap1/Pdgfrb/Sipa1/Dnmbp/Notch1/Abl1/Prex1/Arhgef11/Wasf2/Mfn2/Kctd10/Rasal1/Gna12/Rab43/Sipa1l3/Arrb1/Arhgef17/Arhgef10/Cbl	27
Up in CaspKO	GO:0046578	regulation of Ras protein signal transduction	18/312	228/23210	2.15441e-09	1.96913e-06	1.50412e-06	Itpkb/Bcr/Fgd3/Trio/Tiam1/Syngap1/Pdgfrb/Dnmbp/Notch1/Abl1/Prex1/Mfn2/Kctd10/Rasal1/Arrb1/Arhgef17/Arhgef10/Cbl	18
Up in CaspKO	GO:0007266	Rho protein signal transduction	16/312	195/23210	9.87165e-09	7.21815e-06	5.51358e-06	Bcr/Rhob/Fgd3/Trio/Celsr1/Tiam1/Pdgfrb/Dnmbp/Abl1/Prex1/Arhgef11/Kctd10/Gna12/Arrb1/Arhgef17/Arhgef10	16
Up in CaspKO	GO:0035023	regulation of Rho protein signal transduction	12/312	135/23210	2.98514e-07	0.000181894	0.00013894	Bcr/Fgd3/Trio/Tiam1/Pdgfrb/Dnmbp/Abl1/Prex1/Kctd10/Arrb1/Arhgef17/Arhgef10	12
Up in CaspKO	GO:0016570	histone modification	21/312	427/23210	3.86031e-07	0.000201619	0.000154006	Hdac4/Dot1l/Jade2/Mta1/Phf2/Ep300/Brd1/Kmt2d/Crebbp/Brpf3/Brd4/Rag1/Kmt2c/Kdm2b/Setd1b/Trrap/Kmt2b/Arrb1/Taf5l/Carm1/Kmt2a	21
Up in CaspKO	GO:0090092	regulation of transmembrane receptor protein serine/threonine kinase signaling pathway	15/312	233/23210	6.80442e-07	0.000248998	0.000190197	Zbtb7a/Tob1/Ep300/Acvr1b/Crebbp/Vasn/Notch1/Abl1/Ski/Hipk2/Numa1/Glg1/Sorl1/Bcl9l/Smad3	15
Up in CaspKO	GO:0016569	covalent chromatin modification	21/312	444/23210	7.27468e-07	0.000248998	0.000190197	Hdac4/Dot1l/Jade2/Mta1/Phf2/Ep300/Brd1/Kmt2d/Crebbp/Brpf3/Brd4/Rag1/Kmt2c/Kdm2b/Setd1b/Trrap/Kmt2b/Arrb1/Taf5l/Carm1/Kmt2a	21
Up in CaspKO	GO:0001667	ameboidal-type cell migration	20/312	407/23210	7.43854e-07	0.000248998	0.000190197	Tns1/Tbxa2r/Map3k3/Rhob/Syne2/Rreb1/Ago2/Myh9/Acvr1b/Lrp5/Notch1/Abl1/Plcg1/Klf4/Macf1/Wasf2/Sema3d/Hspb1/Gna12/Calr	20
Up in CaspKO	GO:1904018	positive regulation of vasculature development	14/312	204/23210	7.49173e-07	0.000248998	0.000190197	Tbxa2r/Map3k3/Rhob/Ago2/Egr1/Notch1/Abl1/Plcg1/Il6ra/Klf4/Tie1/Hspb1/Hipk2/Stim1	14
Up in CaspKO	GO:0071559	response to transforming growth factor beta	14/312	208/23210	9.45537e-07	0.000273539	0.000208942	Zbtb7a/Zfp36l1/Ep300/Acvr1b/Crebbp/Vasn/Crkl/Ski/Hipk2/Col4a2/Zfhx3/Glg1/Bcl9l/Smad3	14
Up in CaspKO	GO:1901342	regulation of vasculature development	18/312	341/23210	9.72649e-07	0.000273539	0.000208942	Tbxa2r/Map3k3/Rhob/Ago2/Egr1/Notch1/Abl1/Cd59a/Plcg1/Nfatc2/Il6ra/Klf4/Tie1/Gtf2i/Hspb1/Hipk2/Stim1/Col4a2	18
Up in CaspKO+A2	GO:0016055	Wnt signaling pathway	20/312	428/23210	1.61606e-06	0.000422022	0.000322361	Foxo3/Tcf7/Thra/Rnf213/Ccdc88c/Celsr1/Tiam1/Pkd1/Egr1/Lrp5/Notch1/Abl1/Bcl9/Celsr2/Ankrd6/Klf4/Macf1/Lrrk1/Bcl9l/Smad3	20
Up in CaspKO	GO:0198738	cell-cell signaling by wnt	20/312	430/23210	1.73529e-06	0.000422948	0.000323068	Foxo3/Tcf7/Thra/Rnf213/Ccdc88c/Celsr1/Tiam1/Pkd1/Egr1/Lrp5/Notch1/Abl1/Bcl9/Celsr2/Ankrd6/Klf4/Macf1/Lrrk1/Bcl9l/Smad3	20
Up in CaspKO	GO:0051090	regulation of DNA-binding transcription factor activity	19/312	396/23210	2.00903e-06	0.000459063	0.000350655	Hdac4/Zbtb7a/Thra/Prkch/Syk/Ep300/Nlrc3/Crebbp/Pkd1/Camk2a/Lrp5/Sufu/Trim8/Klf4/Hipk2/Arrb1/Nwd1/Fanca/Carm1	19
Up in CaspKO	GO:0051098	regulation of binding	19/312	403/23210	2.59536e-06	0.000558154	0.000426345	Hdac4/Dot1l/Zbtb7a/Ep300/Tiam1/Pkd1/Brd4/Abl1/Trib3/Ccm2l/Klf4/Ski/Hipk2/Arrb1/Amfr/Zfpm1/Carm1/Sorl1/Smad3	19
Up in CaspKO	GO:0090101	negative regulation of transmembrane receptor protein serine/threonine kinase signaling pathway	10/312	113/23210	3.05266e-06	0.000620029	0.000473608	Zbtb7a/Tob1/Vasn/Notch1/Abl1/Ski/Hipk2/Glg1/Sorl1/Bcl9l	10
Up in CaspKO	GO:0009952	anterior/posterior pattern specification	14/312	231/23210	3.25969e-06	0.000627233	0.000479111	Bptf/Ep300/Celsr1/Crkl/Tshz1/Lrp5/Notch1/Celsr2/Ski/Htt/Kdm2b/Hipk2/Kmt2a/Smad3	14
Up in CaspKO	GO:0090288	negative regulation of cellular response to growth factor stimulus	11/312	143/23210	3.88637e-06	0.000710429	0.000542661	Zbtb7a/Tob1/Vasn/Notch1/Abl1/Cd59a/Ski/Hipk2/Glg1/Sorl1/Bcl9l	11
Up in CaspKO	GO:0071560	cellular response to transforming growth factor beta stimulus	13/312	204/23210	4.23569e-06	0.000737221	0.000563125	Zbtb7a/Zfp36l1/Ep300/Acvr1b/Crebbp/Vasn/Crkl/Ski/Hipk2/Col4a2/Glg1/Bcl9l/Smad3	13
Up in CaspKO	GO:0090287	regulation of cellular response to growth factor stimulus	15/312	271/23210	4.43623e-06	0.000737221	0.000563125	Zbtb7a/Tob1/Ep300/Crebbp/Vasn/Notch1/Abl1/Cd59a/Ski/Hipk2/Numa1/Glg1/Sorl1/Bcl9l/Smad3	15
Up in CaspKO	GO:0018205	peptidyl-lysine modification	17/312	345/23210	4.91024e-06	0.000780515	0.000596195	Hdac4/Egr2/Dot1l/Jade2/Ep300/Brd1/Kmt2d/Crebbp/Brpf3/Brd4/Egr1/Setd1b/Trrap/Kmt2b/Arrb1/Taf5l/Kmt2a	17
Up in CaspKO	GO:0007178	transmembrane receptor protein serine/threonine kinase signaling pathway	17/312	357/23210	7.70262e-06	0.00117337	0.000896275	Zbtb7a/Jade2/Tob1/Ep300/Acvr1b/Crebbp/Vasn/Egr1/Notch1/Abl1/Ski/Hipk2/Numa1/Glg1/Sorl1/Bcl9l/Smad3	17
Up in CaspKO	GO:0061448	connective tissue development	15/312	285/23210	8.14003e-06	0.0011904	0.000909284	Zbtb7a/Thra/Ep300/Pkd1/Egr1/Pdgfrb/Lrp5/Notch1/Mef2d/Il6ra/Col27a1/Glg1/Carm1/Sorl1/Smad3	15
Up in CaspKO	GO:1901339	regulation of store-operated calcium channel activity	4/312	11/23210	9.81182e-06	0.00137969	0.00105388	Plcg1/Cracr2a/Stim1/Plcg2	4
Up in CaspKO	GO:0017015	regulation of transforming growth factor beta receptor signaling pathway	9/312	103/23210	1.06014e-05	0.00143551	0.00109651	Zbtb7a/Ep300/Crebbp/Vasn/Ski/Hipk2/Glg1/Bcl9l/Smad3	9
Up in CaspKO	GO:1903844	regulation of cellular response to transforming growth factor beta stimulus	9/312	105/23210	1.23997e-05	0.00161905	0.00123671	Zbtb7a/Ep300/Crebbp/Vasn/Ski/Hipk2/Glg1/Bcl9l/Smad3	9
Up in CaspKO	GO:0048568	embryonic organ development	20/312	493/23210	1.32251e-05	0.0016587	0.001267	Hs6st1/Bcr/Tcf7/Plcd3/Bptf/Zfp36l1/Celsr1/Pkd1/Ndst1/Pdgfrb/Tshz1/Sufu/Notch1/Arid1a/Kdm2b/Hipk2/Fgf3/Zfpm1/Kmt2a/Smad3	20
Up in CaspKO	GO:0003002	regionalization	17/312	373/23210	1.36108e-05	0.0016587	0.001267	Egr2/Bptf/Ep300/Celsr1/Crkl/Tshz1/Lrp5/Sufu/Notch1/Celsr2/Ski/Htt/Kdm2b/Hipk2/Fgf3/Kmt2a/Smad3	17
Up in CaspKO	GO:0010769	regulation of cell morphogenesis involved in differentiation	16/312	343/23210	1.83747e-05	0.00204661	0.0015633	Camk2b/Rreb1/Ep300/Plxnb2/Shank3/Crkl/Tiam1/Syngap1/Abl1/Prex1/Mpl/Sema3d/Cit/Actn4/Zswim4/Calr	16
Up in CaspKO	GO:0016573	histone acetylation	10/312	139/23210	1.9268e-05	0.00204661	0.0015633	Jade2/Ep300/Brd1/Crebbp/Brpf3/Brd4/Trrap/Arrb1/Taf5l/Kmt2a	10
Up in CaspKO	GO:0043966	histone H3 acetylation	7/312	62/23210	1.93609e-05	0.00204661	0.0015633	Jade2/Ep300/Brd1/Brpf3/Brd4/Taf5l/Kmt2a	7
Up in CaspKO	GO:0045668	negative regulation of osteoblast differentiation	7/312	62/23210	1.93609e-05	0.00204661	0.0015633	Hdac4/Tob1/Lrp5/Notch1/Ski/Cdk6/Smad3	7
Up in CaspKO	GO:0045765	regulation of angiogenesis	15/312	307/23210	1.95929e-05	0.00204661	0.0015633	Tbxa2r/Map3k3/Rhob/Ago2/Notch1/Abl1/Cd59a/Plcg1/Klf4/Tie1/Gtf2i/Hspb1/Hipk2/Stim1/Col4a2	15
Up in CaspKO	GO:0007044	cell-substrate junction assembly	8/312	86/23210	2.08348e-05	0.00205871	0.00157254	Tns1/Bcr/Plec/Abl1/Tln1/Macf1/Taok2/Smad3	8
Up in CaspKO	GO:0150115	cell-substrate junction organization	8/312	86/23210	2.08348e-05	0.00205871	0.00157254	Tns1/Bcr/Plec/Abl1/Tln1/Macf1/Taok2/Smad3	8
Up in CaspKO	GO:0007389	pattern specification process	19/312	468/23210	2.15477e-05	0.00207312	0.00158355	Egr2/Bptf/Ep300/Celsr1/Acvr1b/Crkl/Syngap1/Tshz1/Lrp5/Sufu/Notch1/Celsr2/Ski/Htt/Kdm2b/Hipk2/Fgf3/Kmt2a/Smad3	19
Up in CaspKO	GO:0045444	fat cell differentiation	13/312	238/23210	2.21483e-05	0.00207627	0.00158595	Egr2/Mmp11/Zbtb7a/Zfp36l1/Trio/Ep300/Lrp5/Trib3/Klf4/Ncor2/Zfpm1/Carm1/Smad3	13
Up in CaspKO	GO:0043393	regulation of protein binding	13/312	240/23210	2.41791e-05	0.00220997	0.00168808	Hdac4/Ep300/Tiam1/Pkd1/Abl1/Trib3/Ccm2l/Hipk2/Arrb1/Amfr/Zfpm1/Carm1/Sorl1	13
Up in CaspKO	GO:0018393	internal peptidyl-lysine acetylation	10/312	144/23210	2.61714e-05	0.00233372	0.00178261	Jade2/Ep300/Brd1/Crebbp/Brpf3/Brd4/Trrap/Arrb1/Taf5l/Kmt2a	10
Up in CaspKO	GO:0006475	internal protein amino acid acetylation	10/312	147/23210	3.12548e-05	0.00272066	0.00207817	Jade2/Ep300/Brd1/Crebbp/Brpf3/Brd4/Trrap/Arrb1/Taf5l/Kmt2a	10
Up in CaspKO	GO:0014706	striated muscle tissue development	18/312	449/23210	4.17859e-05	0.00355277	0.00271378	Hdac4/Egr2/Maml1/Ep300/Egr1/Pdgfrb/Notch1/Rxra/Ccm2l/Mef2d/Bcl9/Arid1a/Ski/Alpk3/Fgf3/Zfpm1/Bcl9l/Smad3	18
Up in CaspKO	GO:0045766	positive regulation of angiogenesis	11/312	185/23210	4.39597e-05	0.00365265	0.00279007	Tbxa2r/Map3k3/Rhob/Ago2/Abl1/Plcg1/Klf4/Tie1/Hspb1/Hipk2/Stim1	11
Up in CaspKO	GO:0014902	myotube differentiation	9/312	124/23210	4.68741e-05	0.00380826	0.00290894	Hdac4/Maml1/Thra/Myh9/Notch1/Nfatc2/Bcl9/Ski/Stim1	9
Up in CaspKO	GO:0018394	peptidyl-lysine acetylation	10/312	155/23210	4.91247e-05	0.00382128	0.00291888	Jade2/Ep300/Brd1/Crebbp/Brpf3/Brd4/Trrap/Arrb1/Taf5l/Kmt2a	10
Up in CaspKO	GO:0071383	cellular response to steroid hormone stimulus	10/312	155/23210	4.91247e-05	0.00382128	0.00291888	Zbtb7a/Sstr2/Zfp36l1/Ep300/Kmt2d/Atp1a1/Arid1a/Ncor2/Calr/Carm1	10
Up in CaspKO	GO:0072109	glomerular mesangium development	4/312	16/23210	5.13114e-05	0.00390822	0.00298529	Egr1/Pdgfrb/Notch1/Il6ra	4
Up in CaspKO	GO:0021915	neural tube development	11/312	191/23210	5.87348e-05	0.00438234	0.00334744	Tcf7/Zfp36l1/Sall2/Celsr1/Plxnb2/Sufu/Notch1/Abl1/Arid1a/Ski/Kdm2b	11
Up in CaspKO	GO:0007517	muscle organ development	17/312	424/23210	6.80525e-05	0.004976	0.00380091	Hdac4/Egr2/Ep300/Egr1/Notch1/Rxra/Ccm2l/Mef2d/Bcl9/Ski/Foxk1/Fgf3/Zfhx3/Zfpm1/Bcl9l/Smad3/Zfp609	17
Up in CaspKO	GO:0060348	bone development	12/312	231/23210	7.40948e-05	0.0052347	0.00399852	Ep300/Lrp5/Mef2d/Col27a1/Wasf2/Ski/Lrrk1/Xylt1/Glg1/Zfpm1/Ankrd11/Carm1	12
Up in CaspKO	GO:0030514	negative regulation of BMP signaling pathway	6/312	53/23210	7.58859e-05	0.0052347	0.00399852	Tob1/Notch1/Abl1/Ski/Hipk2/Sorl1	6
Up in CaspKO	GO:1900024	regulation of substrate adhesion-dependent cell spreading	6/312	53/23210	7.58859e-05	0.0052347	0.00399852	Rreb1/Crkl/Abl1/Prex1/Actn4/Calr	6
Up in CaspKO	GO:0060537	muscle tissue development	18/312	472/23210	7.91637e-05	0.00532114	0.00406455	Hdac4/Egr2/Maml1/Ep300/Egr1/Pdgfrb/Notch1/Rxra/Ccm2l/Mef2d/Bcl9/Arid1a/Ski/Alpk3/Fgf3/Zfpm1/Bcl9l/Smad3	18
Up in CaspKO	GO:0030522	intracellular receptor signaling pathway	11/312	198/23210	8.11818e-05	0.00532114	0.00406455	Zbtb7a/Thra/Ep300/Kmt2d/Crkl/Rxra/Arid1a/Ncor2/Actn4/Calr/Carm1	11
Up in CaspKO	GO:0007179	transforming growth factor beta receptor signaling pathway	10/312	165/23210	8.31129e-05	0.00532114	0.00406455	Zbtb7a/Ep300/Acvr1b/Crebbp/Vasn/Ski/Hipk2/Glg1/Bcl9l/Smad3	10
Up in CaspKO	GO:0019827	stem cell population maintenance	10/312	165/23210	8.31129e-05	0.00532114	0.00406455	Foxo3/Crebbp/Lrp5/Trim8/Bcl9/Klf4/Arid1a/Ski/Kdm2b/Bcl9l	10
Up in CaspKO	GO:0045599	negative regulation of fat cell differentiation	6/312	54/23210	8.44164e-05	0.00532114	0.00406455	Mmp11/Trio/Trib3/Ncor2/Zfpm1/Smad3	6
Up in CaspKO	GO:0045598	regulation of fat cell differentiation	9/312	135/23210	9.0795e-05	0.00562621	0.00429758	Mmp11/Zfp36l1/Trio/Lrp5/Trib3/Ncor2/Zfpm1/Carm1/Smad3	9
Up in CaspKO	GO:0030098	lymphocyte differentiation	16/312	395/23210	9.86569e-05	0.00590016	0.00450683	Itpkb/Zbtb7a/Tcf7/Zfp36l1/Syk/Ep300/Egr1/Zfp608/Abl1/Rag1/Prex1/Cdk6/Pou2f2/Plcg2/Fanca/Zfp609	16
Up in CaspKO	GO:0098727	maintenance of cell number	10/312	169/23210	0.000101433	0.00590016	0.00450683	Foxo3/Crebbp/Lrp5/Trim8/Bcl9/Klf4/Arid1a/Ski/Kdm2b/Bcl9l	10
Up in CaspKO	GO:0048872	homeostasis of number of cells	14/312	315/23210	0.000102124	0.00590016	0.00450683	Itpkb/Foxo3/Bcr/Zbtb7a/Thra/Zfp36l1/Acvr1b/Notch1/Abl1/Rag1/Mpl/Cdk6/Zfpm1/Kmt2a	14
Up in CaspKO	GO:0031331	positive regulation of cellular catabolic process	15/312	356/23210	0.000105316	0.00590016	0.00450683	Foxo3/Mex3d/Tob1/Pip4k2b/Zfp36l1/Ago2/Hspa1b/Hspa1a/Trim8/Trib3/Sesn2/Vps13d/Mfn2/Htt/Cbfa2t3	15
Up in CaspKO	GO:0051146	striated muscle cell differentiation	14/312	316/23210	0.000105588	0.00590016	0.00450683	Hdac4/Maml1/Thra/Myh9/Ep300/Pdgfrb/Notch1/Rxra/Nfatc2/Bcl9/Arid1a/Ski/Alpk3/Stim1	14
Up in CaspKO	GO:0030220	platelet formation	4/312	19/23210	0.000105851	0.00590016	0.00450683	Myh9/Ep300/Mpl/Zfpm1	4
Up in CaspKO	GO:0007369	gastrulation	10/312	170/23210	0.000106513	0.00590016	0.00450683	Celsr1/Mbp/Lrp5/Supt20/Klf4/Macf1/Arid1a/Htt/Exoc4/Smad3	10
Up in CaspKO	GO:0051099	positive regulation of binding	11/312	205/23210	0.000110598	0.00603504	0.00460986	Ep300/Tiam1/Pkd1/Brd4/Abl1/Trib3/Klf4/Ski/Hipk2/Arrb1/Amfr	11
Up in CaspKO	GO:0032092	positive regulation of protein binding	8/312	109/23210	0.00011428	0.00614423	0.00469326	Ep300/Tiam1/Pkd1/Abl1/Trib3/Hipk2/Arrb1/Amfr	8
Up in CaspKO	GO:0030099	myeloid cell differentiation	16/312	401/23210	0.000117384	0.00621966	0.00475088	Itpkb/Foxo3/Zbtb7a/Thra/Fasn/Zfp36l1/Myh9/Ep300/Tob2/Acvr1b/Mpl/Wasf2/Cdk6/Lrrk1/Zfpm1/Cbfa2t3	16
Up in CaspKO	GO:0036344	platelet morphogenesis	4/312	20/23210	0.000130918	0.00683764	0.00522292	Myh9/Ep300/Mpl/Zfpm1	4
Up in CaspKO	GO:0048608	reproductive structure development	17/312	449/23210	0.000135866	0.00693001	0.00529348	Hs6st1/Foxo3/Tcf7/Plcd3/Bptf/Zfp36l1/Crkl/Nrip1/Pkd1/Notch1/Rxra/Tbc1d20/Arid1a/Atn1/Kmt2b/Arrb1/Fanca	17
Up in CaspKO	GO:0007346	regulation of mitotic cell cycle	18/312	493/23210	0.000136477	0.00693001	0.00529348	Rptor/Zfp36l1/Dync1h1/Crebbp/Pkd1/Brd4/Hspa1b/Hspa1a/Pdgfrb/Lrp5/Abl1/Klf4/Ttc28/Cit/Trrap/Numa1/Taok2/Smad3	18
Up in CaspKO	GO:1903706	regulation of hemopoiesis	16/312	407/23210	0.00013915	0.00696891	0.0053232	Itpkb/Foxo3/Zbtb7a/Zfp36l1/Syk/Tob2/Acvr1b/Zfp608/Notch1/Abl1/Rag1/Mpl/Cdk6/Zfpm1/Fanca/Zfp609	16
Up in CaspKO	GO:0035148	tube formation	10/312	176/23210	0.000141735	0.0070025	0.00534885	Celsr1/Plxnb2/Shank3/Sufu/Notch1/Abl1/Arid1a/Ski/Kdm2b/Fgf3	10
Up in CaspKO	GO:0060236	regulation of mitotic spindle organization	5/312	38/23210	0.000148289	0.00713346	0.00544889	Dync1h1/Pkd1/Hspa1b/Hspa1a/Numa1	5
Up in CaspKO	GO:1900026	positive regulation of substrate adhesion-dependent cell spreading	5/312	38/23210	0.000148289	0.00713346	0.00544889	Rreb1/Crkl/Abl1/Prex1/Calr	5
Up in CaspKO	GO:0061458	reproductive system development	17/312	453/23210	0.000150969	0.00716806	0.00547532	Hs6st1/Foxo3/Tcf7/Plcd3/Bptf/Zfp36l1/Crkl/Nrip1/Pkd1/Notch1/Rxra/Tbc1d20/Arid1a/Atn1/Kmt2b/Arrb1/Fanca	17
Up in CaspKO	GO:0043534	blood vessel endothelial cell migration	8/312	114/23210	0.000156247	0.0073236	0.00559412	Tbxa2r/Map3k3/Myh9/Notch1/Abl1/Plcg1/Klf4/Hspb1	8
Up in CaspKO	GO:1901522	positive regulation of transcription from RNA polymerase II promoter involved in cellular response to chemical stimulus	4/312	21/23210	0.000160016	0.0074053	0.00565653	Ep300/Notch1/Rxra/Sesn2	4
Up in CaspKO	GO:0048545	response to steroid hormone	11/312	215/23210	0.000168097	0.00759359	0.00580035	Zbtb7a/Sstr2/Zfp36l1/Ep300/Kmt2d/Rxra/Atp1a1/Arid1a/Ncor2/Calr/Carm1	11
Up in CaspKO	GO:0090049	regulation of cell migration involved in sprouting angiogenesis	5/312	39/23210	0.000168239	0.00759359	0.00580035	Tbxa2r/Map3k3/Notch1/Abl1/Klf4	5
Up in CaspKO	GO:0007163	establishment or maintenance of cell polarity	11/312	216/23210	0.000175036	0.00778029	0.00594297	Rhob/Syne2/Myh9/Crkl/Pkd1/Macf1/Htt/Exoc4/Atn1/Sipa1l3/Numa1	11
Up in CaspKO	GO:0006417	regulation of translation	14/312	332/23210	0.000176631	0.00778029	0.00594297	Foxo3/Eif4ebp2/Mex3d/Tob1/Zfp36l1/Ago2/Ep300/Tcof1/Rxra/Sesn2/Eif4g3/Gcn1/Samd4b/Calr	14
Up in CaspKO	GO:0032642	regulation of chemokine production	7/312	88/23210	0.00018561	0.00807844	0.0061707	Syk/Egr1/Mbp/Il6ra/Klf4/Mpl/Zfpm1	7
Up in CaspKO	GO:0016358	dendrite development	13/312	294/23210	0.000188902	0.008125	0.00620627	Camk2b/Ppp1r9b/Shank3/Crkl/Tiam1/Arid1b/Syngap1/Camk2a/Prex1/Celsr2/Cit/Taok2/Carm1	13
Up in CaspKO	GO:0034329	cell junction assembly	15/312	376/23210	0.000191195	0.00812802	0.00620858	Tns1/Bcr/Prkch/Plec/Plxnb2/Shank3/Crkl/Mdga1/Abl1/Tln1/Macf1/Actn4/Taok2/Adgrl1/Smad3	15
Up in CaspKO	GO:0043087	regulation of GTPase activity	13/312	295/23210	0.00019527	0.00820585	0.00626803	Bcr/Arhgap27/Tbc1d16/Plxnb2/Crkl/Tiam1/Syngap1/Tbc1d20/Prex1/Sgsm1/Rasal1/Arrb1/Arhgef10	13
Up in CaspKO	GO:0043967	histone H4 acetylation	6/312	63/23210	0.000200714	0.00833875	0.00636955	Jade2/Ep300/Brd4/Trrap/Arrb1/Kmt2a	6
Up in CaspKO	GO:0034248	regulation of cellular amide metabolic process	15/312	379/23210	0.000208271	0.00851404	0.00650344	Foxo3/Eif4ebp2/Mex3d/Tob1/Zfp36l1/Ago2/Ep300/Tcof1/Rxra/Sesn2/Eif4g3/Gcn1/Samd4b/Calr/Sorl1	15
Up in CaspKO	GO:0010770	positive regulation of cell morphogenesis involved in differentiation	10/312	185/23210	0.000212696	0.00851404	0.00650344	Camk2b/Rreb1/Ep300/Plxnb2/Crkl/Tiam1/Abl1/Prex1/Mpl/Calr	10
Up in CaspKO	GO:0043535	regulation of blood vessel endothelial cell migration	7/312	90/23210	0.000213515	0.00851404	0.00650344	Tbxa2r/Map3k3/Notch1/Abl1/Plcg1/Klf4/Hspb1	7
Up in CaspKO	GO:0060562	epithelial tube morphogenesis	15/312	380/23210	0.000214248	0.00851404	0.00650344	Rhob/Celsr1/Plxnb2/Shank3/Etv5/Pkd1/Lrp5/Sufu/Notch1/Abl1/Arid1a/Ski/Kdm2b/Fgf3/Smad3	15
Up in CaspKO	GO:0031589	cell-substrate adhesion	14/312	339/23210	0.000218846	0.00859678	0.00656664	Bcr/Rreb1/Crkl/Tiam1/Notch1/Abl1/Prex1/Tmem8b/Macf1/Cdk6/Actn4/Taok2/Calr/Smad3	14
Up in CaspKO	GO:0009896	positive regulation of catabolic process	16/312	424/23210	0.000221033	0.00859678	0.00656664	Foxo3/Mex3d/Tob1/Pip4k2b/Zfp36l1/Ago2/Hspa1b/Hspa1a/Trim8/Trib3/Sesn2/Vps13d/Mfn2/Htt/Cbfa2t3/Sorl1	16
Up in CaspKO	GO:0006473	protein acetylation	10/312	187/23210	0.000231969	0.00892716	0.006819	Jade2/Ep300/Brd1/Crebbp/Brpf3/Brd4/Trrap/Arrb1/Taf5l/Kmt2a	10
Up in CaspKO	GO:0090224	regulation of spindle organization	5/312	42/23210	0.000240521	0.00907003	0.00692814	Dync1h1/Pkd1/Hspa1b/Hspa1a/Numa1	5
Up in CaspKO	GO:0048705	skeletal system morphogenesis	12/312	262/23210	0.000240644	0.00907003	0.00692814	Thra/Pkd1/Ndst1/Pdgfrb/Lrp5/Mef2d/Col27a1/Ski/Glg1/Ankrd11/Carm1/Smad3	12
Up in CaspKO	GO:0032602	chemokine production	7/312	92/23210	0.000244708	0.00909357	0.00694611	Syk/Egr1/Mbp/Il6ra/Klf4/Mpl/Zfpm1	7
Up in CaspKO	GO:0034249	negative regulation of cellular amide metabolic process	9/312	154/23210	0.000246243	0.00909357	0.00694611	Eif4ebp2/Mex3d/Tob1/Zfp36l1/Ago2/Sesn2/Samd4b/Calr/Sorl1	9
Up in CaspKO	GO:0010632	regulation of epithelial cell migration	11/312	225/23210	0.000249206	0.00911099	0.00695942	Tbxa2r/Map3k3/Rhob/Rreb1/Notch1/Abl1/Plcg1/Klf4/Macf1/Hspb1/Calr	11
Up in CaspKO	GO:0032922	circadian regulation of gene expression	6/312	66/23210	0.000259514	0.00939388	0.0071755	Rai1/Mta1/Nrip1/Egr1/Zfhx3/Kmt2a	6
Up in CaspKO	GO:0060216	definitive hemopoiesis	4/312	24/23210	0.000275212	0.00986446	0.00753496	Bcr/Mpl/Zfpm1/Kmt2a	4
Up in CaspKO	GO:0048168	regulation of neuronal synaptic plasticity	6/312	67/23210	0.00028186	0.00989523	0.00755846	Camk2b/Shank3/Syngap1/Egr1/Camk2a/Kmt2a	6
Up in CaspKO	GO:0010594	regulation of endothelial cell migration	9/312	157/23210	0.00028419	0.00989523	0.00755846	Tbxa2r/Map3k3/Rhob/Notch1/Abl1/Plcg1/Klf4/Hspb1/Calr	9
Up in CaspKO	GO:0048015	phosphatidylinositol-mediated signaling	9/312	157/23210	0.00028419	0.00989523	0.00755846	Agap2/Zfp36l1/Nlrc3/Pdgfrb/Pik3ap1/Plcg1/Klf4/Plcg2/Cbl	9
Up in CaspKO	GO:0030217	T cell differentiation	12/312	269/23210	0.000305966	0.0104703	0.00799771	Itpkb/Tcf7/Zfp36l1/Syk/Egr1/Zfp608/Abl1/Rag1/Prex1/Cdk6/Fanca/Zfp609	12
Up in CaspKO	GO:0032970	regulation of actin filament-based process	15/312	393/23210	0.000306569	0.0104703	0.00799771	Rhob/Myh9/Ep300/Celsr1/Shank3/Pdgfrb/Sptan1/Abl1/Prex1/Atp1a1/Wasf2/Cit/Taok2/Arhgef10/Smad3	15
Up in CaspKO	GO:0051783	regulation of nuclear division	10/312	194/23210	0.000311359	0.0104703	0.00799771	Camk2b/Hspa1b/Hspa1a/Pdgfrb/Lrp5/Eif4g3/Cit/Lrrk1/Numa1/Calr	10
Up in CaspKO	GO:0043543	protein acylation	11/312	231/23210	0.000312161	0.0104703	0.00799771	Jade2/Ep300/Brd1/Crebbp/Brpf3/Brd4/Zdhhc24/Trrap/Arrb1/Taf5l/Kmt2a	11
Up in CaspKO	GO:0051235	maintenance of location	13/312	310/23210	0.000315368	0.0104771	0.00800289	Thra/Nrip1/Pkd1/Itpr3/Diaph1/Sufu/Abl1/Plcg1/Vps13d/Htt/Itpr2/Plcg2/Sorl1	13
Up in CaspKO	GO:0030279	negative regulation of ossification	7/312	96/23210	0.000318094	0.0104771	0.00800289	Hdac4/Tob1/Lrp5/Notch1/Ski/Cdk6/Smad3	7
Up in CaspKO	GO:0048017	inositol lipid-mediated signaling	9/312	160/23210	0.000326856	0.0106695	0.00814989	Agap2/Zfp36l1/Nlrc3/Pdgfrb/Pik3ap1/Plcg1/Klf4/Plcg2/Cbl	9
Up in CaspKO	GO:0030510	regulation of BMP signaling pathway	7/312	97/23210	0.00033895	0.0108702	0.00830318	Tob1/Notch1/Abl1/Ski/Hipk2/Numa1/Sorl1	7
Up in CaspKO	GO:0043502	regulation of muscle adaptation	7/312	97/23210	0.00033895	0.0108702	0.00830318	Hdac4/Foxo3/Ep300/Notch1/Klf4/Gtf2i/Smad3	7
Up in CaspKO	GO:0072175	epithelial tube formation	9/312	161/23210	0.000342202	0.010879	0.00830994	Celsr1/Plxnb2/Shank3/Sufu/Abl1/Arid1a/Ski/Kdm2b/Fgf3	9
Up in CaspKO	GO:1901343	negative regulation of vasculature development	8/312	128/23210	0.000345322	0.0108836	0.00831342	Tbxa2r/Notch1/Cd59a/Nfatc2/Klf4/Tie1/Gtf2i/Col4a2	8
Up in CaspKO	GO:1901163	regulation of trophoblast cell migration	3/312	11/23210	0.000366438	0.0114176	0.00872129	Ago2/Acvr1b/Calr	3
Up in CaspKO	GO:0010677	negative regulation of cellular carbohydrate metabolic process	5/312	46/23210	0.000370949	0.0114176	0.00872129	Hdac4/Midn/Ep300/Soga1/Cbfa2t3	5
Up in CaspKO	GO:0006338	chromatin remodeling	9/312	163/23210	0.000374681	0.0114176	0.00872129	Hdac4/Zbtb7a/Smarcc2/Chd3/Bptf/Phf2/Arid1b/Arid1a/Srcap	9
Up in CaspKO	GO:0072012	glomerulus vasculature development	4/312	26/23210	0.000379095	0.0114176	0.00872129	Egr1/Pdgfrb/Notch1/Il6ra	4
Up in CaspKO	GO:2000050	regulation of non-canonical Wnt signaling pathway	4/312	26/23210	0.000379095	0.0114176	0.00872129	Rnf213/Tiam1/Abl1/Ankrd6	4
Up in CaspKO	GO:0043542	endothelial cell migration	10/312	199/23210	0.000381002	0.0114176	0.00872129	Tbxa2r/Map3k3/Rhob/Myh9/Notch1/Abl1/Plcg1/Klf4/Hspb1/Calr	10
Up in CaspKO	GO:0042110	T cell activation	17/312	491/23210	0.000385072	0.0114457	0.00874279	Itpkb/Tcf7/Zfp36l1/Syk/Myh9/Nlrc3/Egr1/Zfp608/Abl1/Rag1/Prex1/Pag1/Il6ra/Cdk6/Fanca/Smad3/Zfp609	17
Up in CaspKO	GO:0007051	spindle organization	9/312	165/23210	0.000409661	0.0120784	0.00922607	Chd3/Dync1h1/Myh9/Tubgcp6/Pkd1/Hspa1b/Hspa1a/Numa1/Arhgef10	9
Up in CaspKO	GO:0060070	canonical Wnt signaling pathway	12/312	279/23210	0.000424976	0.0124297	0.00949442	Foxo3/Tcf7/Thra/Egr1/Lrp5/Notch1/Bcl9/Ankrd6/Klf4/Lrrk1/Bcl9l/Smad3	12
Up in CaspKO	GO:0046777	protein autophosphorylation	11/312	240/23210	0.000431393	0.0124798	0.00953268	Bcr/Camk2b/Map3k3/Syk/Acvr1b/Brd4/Camk2a/Pdgfrb/Abl1/Tnks1bp1/Cad	11
Up in CaspKO	GO:0032957	inositol trisphosphate metabolic process	4/312	27/23210	0.000440343	0.0124798	0.00953268	Itpkb/Plcd3/Plcg1/Plcg2	4
Up in CaspKO	GO:0061437	renal system vasculature development	4/312	27/23210	0.000440343	0.0124798	0.00953268	Egr1/Pdgfrb/Notch1/Il6ra	4
Up in CaspKO	GO:0061440	kidney vasculature development	4/312	27/23210	0.000440343	0.0124798	0.00953268	Egr1/Pdgfrb/Notch1/Il6ra	4
Up in CaspKO	GO:0051865	protein autoubiquitination	6/312	73/23210	0.000449521	0.0126412	0.00965599	Jade2/Rnf157/Rnf213/Mta1/Rag1/Amfr	6
Up in CaspKO	GO:0010631	epithelial cell migration	12/312	281/23210	0.000452954	0.0126412	0.00965599	Tbxa2r/Map3k3/Rhob/Rreb1/Myh9/Notch1/Abl1/Plcg1/Klf4/Macf1/Hspb1/Calr	12
Up in CaspKO	GO:0042063	gliogenesis	13/312	323/23210	0.00046571	0.0128988	0.0098527	Egr2/Prkch/Syne2/Crkl/Etv5/Tiam1/Notch1/Abl1/Ski/Cdk6/Exoc4/Arhgef10/Nfix	13
Up in CaspKO	GO:0051928	positive regulation of calcium ion transport	8/312	134/23210	0.00046964	0.0129098	0.00986113	Camk2a/Pdgfrb/Abl1/Plcg1/Htt/Cracr2a/Stim1/Plcg2	8
Up in CaspKO	GO:0090132	epithelium migration	12/312	283/23210	0.000482471	0.0131001	0.0100065	Tbxa2r/Map3k3/Rhob/Rreb1/Myh9/Notch1/Abl1/Plcg1/Klf4/Macf1/Hspb1/Calr	12
Up in CaspKO	GO:0061450	trophoblast cell migration	3/312	12/23210	0.000483729	0.0131001	0.0100065	Ago2/Acvr1b/Calr	3
Up in CaspKO	GO:0030518	intracellular steroid hormone receptor signaling pathway	7/312	103/23210	0.00048825	0.0131253	0.0100258	Zbtb7a/Ep300/Kmt2d/Arid1a/Ncor2/Calr/Carm1	7
Up in CaspKO	GO:0045646	regulation of erythrocyte differentiation	5/312	49/23210	0.000499364	0.0132295	0.0101054	Foxo3/Zfp36l1/Acvr1b/Cdk6/Zfpm1	5
Up in CaspKO	GO:0061912	selective autophagy	5/312	49/23210	0.000499364	0.0132295	0.0101054	Atg13/Sesn2/Vps13d/Mfn2/Htt	5
Up in CaspKO	GO:0050890	cognition	13/312	326/23210	0.000507942	0.0132747	0.0101399	Eif4ebp2/Thra/Adcy3/Ep300/Shank3/Dop1b/Syngap1/Itpr3/Egr1/Rag1/Htt/Kmt2b/Kmt2a	13
Up in CaspKO	GO:0090169	regulation of spindle assembly	4/312	28/23210	0.000508332	0.0132747	0.0101399	Dync1h1/Hspa1b/Hspa1a/Numa1	4
Up in CaspKO	GO:0090130	tissue migration	12/312	285/23210	0.000513592	0.013317	0.0101721	Tbxa2r/Map3k3/Rhob/Rreb1/Myh9/Notch1/Abl1/Plcg1/Klf4/Macf1/Hspb1/Calr	12
Up in CaspKO	GO:0017148	negative regulation of translation	8/312	136/23210	0.000518341	0.0133455	0.0101939	Eif4ebp2/Mex3d/Tob1/Zfp36l1/Ago2/Sesn2/Samd4b/Calr	8
Up in CaspKO	GO:0010506	regulation of autophagy	11/312	248/23210	0.000567389	0.0145061	0.0110805	Foxo3/Mtmr3/Pip4k2b/Trim8/Trib3/Soga1/Sesn2/Vps13d/Mfn2/Htt/Foxk1	11
Up in CaspKO	GO:0051668	localization within membrane	7/312	106/23210	0.000580379	0.0147352	0.0112554	Shank3/Crkl/Etv5/Syngap1/Camk2a/Tbc1d20/Clip1	7
Up in CaspKO	GO:0033143	regulation of intracellular steroid hormone receptor signaling pathway	6/312	77/23210	0.000598665	0.0148823	0.0113678	Zbtb7a/Ep300/Kmt2d/Ncor2/Calr/Carm1	6
Up in CaspKO	GO:0043618	regulation of transcription from RNA polymerase II promoter in response to stress	5/312	51/23210	0.000601847	0.0148823	0.0113678	Egr1/Notch1/Sesn2/Gcn1/Dnajb1	5
Up in CaspKO	GO:0045912	negative regulation of carbohydrate metabolic process	5/312	51/23210	0.000601847	0.0148823	0.0113678	Hdac4/Midn/Ep300/Soga1/Cbfa2t3	5
Up in CaspKO	GO:0010810	regulation of cell-substrate adhesion	10/312	211/23210	0.000602457	0.0148823	0.0113678	Rreb1/Crkl/Notch1/Abl1/Prex1/Macf1/Cdk6/Actn4/Calr/Smad3	10
Up in CaspKO	GO:0048511	rhythmic process	12/312	291/23210	0.00061728	0.0149753	0.0114389	Phlpp1/Foxo3/Egr2/Rai1/Mta1/Ep300/Crebbp/Nrip1/Egr1/Arrb1/Zfhx3/Kmt2a	12
Up in CaspKO	GO:0042994	cytoplasmic sequestering of transcription factor	3/312	13/23210	0.000622605	0.0149753	0.0114389	Thra/Pkd1/Sufu	3
Up in CaspKO	GO:0048340	paraxial mesoderm morphogenesis	3/312	13/23210	0.000622605	0.0149753	0.0114389	Htt/Exoc4/Smad3	3
Up in CaspKO	GO:0072110	glomerular mesangial cell proliferation	3/312	13/23210	0.000622605	0.0149753	0.0114389	Egr1/Pdgfrb/Il6ra	3
Up in CaspKO	GO:0007611	learning or memory	12/312	292/23210	0.000636162	0.0152014	0.0116116	Eif4ebp2/Thra/Adcy3/Ep300/Shank3/Syngap1/Itpr3/Egr1/Rag1/Htt/Kmt2b/Kmt2a	12
Up in CaspKO	GO:0060976	coronary vasculature development	6/312	78/23210	0.000641338	0.0152255	0.01163	Ndst1/Pdgfrb/Sufu/Notch1/Rxra/Pde2a	6
Up in CaspKO	GO:0002262	myeloid cell homeostasis	9/312	176/23210	0.000653524	0.0154147	0.0117745	Itpkb/Foxo3/Zbtb7a/Thra/Zfp36l1/Acvr1b/Mpl/Cdk6/Zfpm1	9
Up in CaspKO	GO:0048384	retinoic acid receptor signaling pathway	4/312	30/23210	0.000666159	0.015612	0.0119252	Crkl/Rxra/Actn4/Calr	4
Up in CaspKO	GO:1902105	regulation of leukocyte differentiation	12/312	294/23210	0.000675383	0.0157274	0.0120134	Itpkb/Zbtb7a/Zfp36l1/Syk/Tob2/Zfp608/Abl1/Rag1/Cdk6/Zfpm1/Fanca/Zfp609	12
Up in CaspKO	GO:0001843	neural tube closure	7/312	110/23210	0.000724143	0.0164478	0.0125636	Celsr1/Plxnb2/Sufu/Abl1/Arid1a/Ski/Kdm2b	7
Up in CaspKO	GO:0006986	response to unfolded protein	7/312	110/23210	0.000724143	0.0164478	0.0125636	Ep300/Hspa1b/Hspa1a/Mfn2/Hspb1/Calr/Amfr	7
Up in CaspKO	GO:0043401	steroid hormone mediated signaling pathway	7/312	110/23210	0.000724143	0.0164478	0.0125636	Zbtb7a/Ep300/Kmt2d/Arid1a/Ncor2/Calr/Carm1	7
Up in CaspKO	GO:0071900	regulation of protein serine/threonine kinase activity	15/312	427/23210	0.000724315	0.0164478	0.0125636	Ksr1/Rptor/Syk/Crkl/Tiam1/Pkd1/Pdgfrb/Lrp5/Abl1/Trib3/Sesn2/Htt/Arrb1/Taok2/Sorl1	15
Up in CaspKO	GO:1904427	positive regulation of calcium ion transmembrane transport	6/312	80/23210	0.000733727	0.0165587	0.0126483	Abl1/Plcg1/Htt/Cracr2a/Stim1/Plcg2	6
Up in CaspKO	GO:0060606	tube closure	7/312	111/23210	0.000764148	0.0171394	0.0130919	Celsr1/Plxnb2/Sufu/Abl1/Arid1a/Ski/Kdm2b	7
Up in CaspKO	GO:0045618	positive regulation of keratinocyte differentiation	3/312	14/23210	0.000784544	0.0174146	0.0133021	Prkch/Notch1/Numa1	3
Up in CaspKO	GO:0006914	autophagy	14/312	386/23210	0.000795468	0.0174146	0.0133021	Foxo3/Mtmr3/Pip4k2b/Trim8/Abl1/Atg13/Trib3/Soga1/Sesn2/Vps13d/Mfn2/Htt/Foxk1/Tecpr1	14
Up in CaspKO	GO:0030900	forebrain development	14/312	386/23210	0.000795468	0.0174146	0.0133021	Smarcc2/Syne2/Ccdc85c/Shank3/Crkl/Mdga1/Ndst1/Notch1/Szt2/Arid1a/Ski/Htt/Kdm2b/Ncor2	14
Up in CaspKO	GO:0061919	process utilizing autophagic mechanism	14/312	386/23210	0.000795468	0.0174146	0.0133021	Foxo3/Mtmr3/Pip4k2b/Trim8/Abl1/Atg13/Trib3/Soga1/Sesn2/Vps13d/Mfn2/Htt/Foxk1/Tecpr1	14
Up in CaspKO	GO:0016525	negative regulation of angiogenesis	7/312	112/23210	0.000805881	0.0175375	0.013396	Tbxa2r/Notch1/Cd59a/Klf4/Tie1/Gtf2i/Col4a2	7
Up in CaspKO	GO:0016331	morphogenesis of embryonic epithelium	9/312	182/23210	0.000829944	0.0178755	0.0136542	Celsr1/Plxnb2/Shank3/Sufu/Abl1/Arid1a/Ski/Htt/Kdm2b	9
Up in CaspKO	GO:0032956	regulation of actin cytoskeleton organization	13/312	344/23210	0.000835519	0.0178755	0.0136542	Rhob/Ep300/Celsr1/Shank3/Pdgfrb/Sptan1/Abl1/Prex1/Wasf2/Cit/Taok2/Arhgef10/Smad3	13
Up in CaspKO	GO:0090630	activation of GTPase activity	6/312	82/23210	0.000836081	0.0178755	0.0136542	Bcr/Tbc1d16/Crkl/Tiam1/Sgsm1/Arhgef10	6
Up in CaspKO	GO:0002042	cell migration involved in sprouting angiogenesis	5/312	55/23210	0.000853167	0.0180868	0.0138156	Tbxa2r/Map3k3/Notch1/Abl1/Klf4	5
Up in CaspKO	GO:0045616	regulation of keratinocyte differentiation	4/312	32/23210	0.000855857	0.0180868	0.0138156	Prkch/Zfp36l1/Notch1/Numa1	4
Up in CaspKO	GO:2000241	regulation of reproductive process	9/312	183/23210	0.000862797	0.0181287	0.0138476	Hdac4/Camk2b/Ago2/Acvr1b/Notch1/Rxra/Eif4g3/Lrrk1/Calr	9
Up in CaspKO	GO:0035567	non-canonical Wnt signaling pathway	5/312	56/23210	0.000926638	0.0192488	0.0147032	Rnf213/Celsr1/Tiam1/Abl1/Ankrd6	5
Up in CaspKO	GO:0043620	regulation of DNA-templated transcription in response to stress	5/312	56/23210	0.000926638	0.0192488	0.0147032	Egr1/Notch1/Sesn2/Gcn1/Dnajb1	5
Up in CaspKO	GO:0051209	release of sequestered calcium ion into cytosol	7/312	115/23210	0.000941973	0.0193863	0.0148082	Itpr3/Diaph1/Abl1/Plcg1/Htt/Itpr2/Plcg2	7
Up in CaspKO	GO:0030183	B cell differentiation	8/312	149/23210	0.000943863	0.0193863	0.0148082	Zbtb7a/Zfp36l1/Syk/Ep300/Abl1/Rag1/Pou2f2/Plcg2	8
Up in CaspKO	GO:0045787	positive regulation of cell cycle	13/312	349/23210	0.000953009	0.0194648	0.0148682	Camk2b/Rptor/Dync1h1/Crebbp/Pkd1/Brd4/Pdgfrb/Lrp5/Abl1/Eif4g3/Cit/Numa1/Calr	13
Up in CaspKO	GO:0022407	regulation of cell-cell adhesion	14/312	394/23210	0.000968486	0.019671	0.0150257	Itpkb/Syk/Mdga1/Zfp608/Mbp/Abl1/Rag1/Ccm2l/Pag1/Il6ra/Celsr2/Klf4/Piezo1/Zfp609	14
Up in CaspKO	GO:0008360	regulation of cell shape	8/312	150/23210	0.000985642	0.0197143	0.0150588	Rhob/Syne3/Myh9/Plxnb2/Diaph1/Dnmbp/Gna12/Taok2	8
Up in CaspKO	GO:0032868	response to insulin	10/312	225/23210	0.000985665	0.0197143	0.0150588	Foxo3/Eif4ebp2/Egr2/Zfp36l1/Egr1/Trib3/Soga1/Sesn2/Cad/Sorl1	10
Up in CaspKO	GO:2000181	negative regulation of blood vessel morphogenesis	7/312	116/23210	0.000991148	0.0197143	0.0150588	Tbxa2r/Notch1/Cd59a/Klf4/Tie1/Gtf2i/Col4a2	7
Up in CaspKO	GO:0042692	muscle cell differentiation	14/312	395/23210	0.000992188	0.0197143	0.0150588	Hdac4/Maml1/Thra/Myh9/Ep300/Pdgfrb/Notch1/Rxra/Nfatc2/Bcl9/Arid1a/Ski/Alpk3/Stim1	14
Up in CaspKO	GO:0001654	eye development	14/312	397/23210	0.00104106	0.0203782	0.0155659	Sall2/Pdgfrb/Lrp5/Rxra/Tbc1d20/Klf4/Arid1a/Mfn2/Ski/Kmt2c/Kdm2b/Hipk2/Sipa1l3/Smad3	14
Up in CaspKO	GO:0014020	primary neural tube formation	7/312	117/23210	0.00104232	0.0203782	0.0155659	Celsr1/Plxnb2/Sufu/Abl1/Arid1a/Ski/Kdm2b	7
Up in CaspKO	GO:0051283	negative regulation of sequestering of calcium ion	7/312	117/23210	0.00104232	0.0203782	0.0155659	Itpr3/Diaph1/Abl1/Plcg1/Htt/Itpr2/Plcg2	7
Up in CaspKO	GO:0044380	protein localization to cytoskeleton	5/312	58/23210	0.00108756	0.0211497	0.0161551	Ppp1r9b/Diaph1/Cep250/Htt/Numa1	5
Up in CaspKO	GO:0150063	visual system development	14/312	400/23210	0.00111815	0.0216295	0.0165217	Sall2/Pdgfrb/Lrp5/Rxra/Tbc1d20/Klf4/Arid1a/Mfn2/Ski/Kmt2c/Kdm2b/Hipk2/Sipa1l3/Smad3	14
Up in CaspKO	GO:2000117	negative regulation of cysteine-type endopeptidase activity	6/312	87/23210	0.00114025	0.0219409	0.0167595	Ep300/Hspa1b/Rag1/Klf4/Htt/Arrb1	6
Up in CaspKO	GO:0051282	regulation of sequestering of calcium ion	7/312	119/23210	0.00115088	0.0220295	0.0168272	Itpr3/Diaph1/Abl1/Plcg1/Htt/Itpr2/Plcg2	7
Up in CaspKO	GO:0001838	embryonic epithelial tube formation	8/312	154/23210	0.00116781	0.022237	0.0169857	Celsr1/Plxnb2/Shank3/Sufu/Abl1/Arid1a/Ski/Kdm2b	8
Up in CaspKO	GO:0090051	negative regulation of cell migration involved in sprouting angiogenesis	3/312	16/23210	0.00118318	0.022413	0.0171202	Tbxa2r/Notch1/Klf4	3
Up in CaspKO	GO:0048880	sensory system development	14/312	403/23210	0.00119999	0.0224576	0.0171542	Sall2/Pdgfrb/Lrp5/Rxra/Tbc1d20/Klf4/Arid1a/Mfn2/Ski/Kmt2c/Kdm2b/Hipk2/Sipa1l3/Smad3	14
Up in CaspKO	GO:0051208	sequestering of calcium ion	7/312	120/23210	0.00120839	0.0224576	0.0171542	Itpr3/Diaph1/Abl1/Plcg1/Htt/Itpr2/Plcg2	7
Up in CaspKO	GO:0033077	T cell differentiation in thymus	6/312	88/23210	0.00121011	0.0224576	0.0171542	Itpkb/Zfp36l1/Zfp608/Rag1/Cdk6/Zfp609	6
Up in CaspKO	GO:0035914	skeletal muscle cell differentiation	6/312	88/23210	0.00121011	0.0224576	0.0171542	Egr2/Egr1/Notch1/Mef2d/Bcl9/Bcl9l	6
Up in CaspKO	GO:0060485	mesenchyme development	11/312	273/23210	0.0012417	0.0229276	0.0175133	Zfp36l1/Vasn/Tiam1/Tcof1/Notch1/Rxra/Sema3d/Htt/Exoc4/Bcl9l/Smad3	11
Up in CaspKO	GO:0070997	neuron death	14/312	405/23210	0.00125729	0.0230988	0.017644	Hdac4/Foxo3/Agap2/Syngap1/Egr1/Abl1/Htt/Cit/Kdm2b/Hipk2/Atn1/Arrb1/Sorl1/Cbl	14
Up in CaspKO	GO:0042326	negative regulation of phosphorylation	15/312	452/23210	0.00127928	0.0233853	0.0178628	Hdac4/Phlpp1/Midn/Crkl/Lrp5/Abl1/Trib3/Klf4/Hspb1/Lrrk1/Arrb1/Pde2a/Cbfa2t3/Sorl1/Cbl	15
Up in CaspKO	GO:0009755	hormone-mediated signaling pathway	8/312	157/23210	0.0013213	0.0236632	0.0180751	Zbtb7a/Thra/Ep300/Kmt2d/Arid1a/Ncor2/Calr/Carm1	8
Up in CaspKO	GO:0048562	embryonic organ morphogenesis	12/312	318/23210	0.00132696	0.0236632	0.0180751	Bcr/Tcf7/Celsr1/Ndst1/Tshz1/Sufu/Notch1/Arid1a/Kdm2b/Hipk2/Fgf3/Smad3	12
Up in CaspKO	GO:0010508	positive regulation of autophagy	7/312	122/23210	0.00133014	0.0236632	0.0180751	Foxo3/Pip4k2b/Trim8/Sesn2/Vps13d/Mfn2/Htt	7
Up in CaspKO	GO:0043500	muscle adaptation	7/312	122/23210	0.00133014	0.0236632	0.0180751	Hdac4/Foxo3/Ep300/Notch1/Klf4/Gtf2i/Smad3	7
Up in CaspKO	GO:0048169	regulation of long-term neuronal synaptic plasticity	4/312	36/23210	0.00134408	0.0236632	0.0180751	Camk2b/Shank3/Syngap1/Egr1	4
Up in CaspKO	GO:0071320	cellular response to cAMP	4/312	36/23210	0.00134408	0.0236632	0.0180751	Zfp36l1/Itpr3/Itpr2/Pde2a	4
Up in CaspKO	GO:0098751	bone cell development	4/312	36/23210	0.00134408	0.0236632	0.0180751	Ep300/Wasf2/Lrrk1/Zfpm1	4
Up in CaspKO	GO:0003205	cardiac chamber development	9/312	195/23210	0.00134626	0.0236632	0.0180751	Maml1/Ndst1/Sufu/Notch1/Rxra/Ccm2l/Arid1a/Pde2a/Zfpm1	9
Up in CaspKO	GO:0051591	response to cAMP	5/312	61/23210	0.00136659	0.0237919	0.0181734	Zfp36l1/Itpr3/Itpr2/Pde2a/Carm1	5
Up in CaspKO	GO:0032886	regulation of microtubule-based process	10/312	235/23210	0.0013666	0.0237919	0.0181734	Dync1h1/Pkd1/Hspa1b/Hspa1a/Diaph1/Abl1/Cep250/Macf1/Clip1/Numa1	10
Up in CaspKO	GO:0046683	response to organophosphorus	6/312	91/23210	0.00143942	0.0247979	0.0189418	Zfp36l1/Itpr3/Itpr2/Pde2a/Plcg2/Carm1	6
Up in CaspKO	GO:0045785	positive regulation of cell adhesion	14/312	411/23210	0.00144313	0.0247979	0.0189418	Itpkb/Rreb1/Syk/Crkl/Abl1/Rag1/Prex1/Il6ra/Cdk6/Calr/Zfhx3/Piezo1/Smad3/Zfp609	14
Up in CaspKO	GO:0007519	skeletal muscle tissue development	9/312	197/23210	0.00144473	0.0247979	0.0189418	Hdac4/Egr2/Ep300/Egr1/Notch1/Mef2d/Bcl9/Ski/Bcl9l	9
Up in CaspKO	GO:0043433	negative regulation of DNA-binding transcription factor activity	8/312	160/23210	0.00149042	0.0252402	0.0192797	Hdac4/Thra/Nlrc3/Pkd1/Sufu/Klf4/Arrb1/Nwd1	8
Up in CaspKO	GO:0040020	regulation of meiotic nuclear division	4/312	37/23210	0.00149122	0.0252402	0.0192797	Camk2b/Eif4g3/Lrrk1/Calr	4
Up in CaspKO	GO:0060674	placenta blood vessel development	4/312	37/23210	0.00149122	0.0252402	0.0192797	Hs6st1/Plcd3/Pkd1/Arid1a	4
Up in CaspKO	GO:0018107	peptidyl-threonine phosphorylation	7/312	125/23210	0.00153052	0.025786	0.0196966	Rptor/Acvr1b/Camk2a/Tnks1bp1/Cad/Cit/Hipk2	7
Up in CaspKO	GO:0001649	osteoblast differentiation	9/312	199/23210	0.00154892	0.0258616	0.0197543	Hdac4/Tob1/Gabbr1/Lrp5/Notch1/Mef2d/Ski/Cdk6/Smad3	9
Up in CaspKO	GO:0090257	regulation of muscle system process	10/312	239/23210	0.00154915	0.0258616	0.0197543	Hdac4/Foxo3/Tbxa2r/Sstr2/Ep300/Notch1/Atp1a1/Klf4/Gtf2i/Smad3	10
Up in CaspKO	GO:0010830	regulation of myotube differentiation	5/312	63/23210	0.0015798	0.026017	0.019873	Hdac4/Maml1/Thra/Notch1/Nfatc2	5
Up in CaspKO	GO:0035904	aorta development	5/312	63/23210	0.0015798	0.026017	0.019873	Ndst1/Pdgfrb/Sufu/Notch1/Pde2a	5
Up in CaspKO	GO:0043388	positive regulation of DNA binding	5/312	63/23210	0.0015798	0.026017	0.019873	Ep300/Brd4/Klf4/Ski/Hipk2	5
Up in CaspKO	GO:0030521	androgen receptor signaling pathway	4/312	38/23210	0.00164921	0.0269451	0.020582	Zbtb7a/Ep300/Arid1a/Ncor2	4
Up in CaspKO	GO:0010811	positive regulation of cell-substrate adhesion	7/312	127/23210	0.00167665	0.0269451	0.020582	Rreb1/Crkl/Abl1/Prex1/Cdk6/Calr/Smad3	7
Up in CaspKO	GO:0014065	phosphatidylinositol 3-kinase signaling	7/312	127/23210	0.00167665	0.0269451	0.020582	Agap2/Zfp36l1/Nlrc3/Pdgfrb/Pik3ap1/Klf4/Cbl	7
Up in CaspKO	GO:0002076	osteoblast development	3/312	18/23210	0.0016901	0.0269451	0.020582	Hdac4/Lrp5/Smad3	3
Up in CaspKO	GO:1900153	positive regulation of nuclear-transcribed mRNA catabolic process, deadenylation-dependent decay	3/312	18/23210	0.0016901	0.0269451	0.020582	Tob1/Zfp36l1/Ago2	3
Up in CaspKO	GO:1903599	positive regulation of autophagy of mitochondrion	3/312	18/23210	0.0016901	0.0269451	0.020582	Vps13d/Mfn2/Htt	3
Up in CaspKO	GO:0007566	embryo implantation	5/312	64/23210	0.00169513	0.0269451	0.020582	Ago2/Acvr1b/Rxra/Arid1a/Calr	5
Up in CaspKO	GO:0030512	negative regulation of transforming growth factor beta receptor signaling pathway	5/312	64/23210	0.00169513	0.0269451	0.020582	Zbtb7a/Vasn/Ski/Glg1/Bcl9l	5
Up in CaspKO	GO:0048732	gland development	15/312	467/23210	0.0017589	0.0278378	0.0212639	Agap2/Thra/Fasn/Rreb1/Crkl/Etv5/Pkd1/Pdgfrb/Lrp5/Notch1/Rxra/Abl1/Rag1/Fgf3/Smad3	15
Up in CaspKO	GO:0051091	positive regulation of DNA-binding transcription factor activity	10/312	244/23210	0.00180466	0.0282906	0.0216097	Hdac4/Zbtb7a/Prkch/Ep300/Crebbp/Camk2a/Lrp5/Trim8/Hipk2/Carm1	10
Up in CaspKO	GO:0051017	actin filament bundle assembly	8/312	165/23210	0.00181004	0.0282906	0.0216097	Rhob/Shank3/Abl1/Wasf2/Actn4/Arrb1/Arhgef10/Smad3	8
Up in CaspKO	GO:0060251	regulation of glial cell proliferation	4/312	39/23210	0.00181846	0.0282906	0.0216097	Prkch/Etv5/Notch1/Ski	4
Up in CaspKO	GO:1901021	positive regulation of calcium ion transmembrane transporter activity	4/312	39/23210	0.00181846	0.0282906	0.0216097	Htt/Cracr2a/Stim1/Plcg2	4
Up in CaspKO	GO:0051101	regulation of DNA binding	7/312	129/23210	0.00183341	0.0283215	0.0216334	Dot1l/Zbtb7a/Ep300/Brd4/Klf4/Ski/Hipk2	7
Up in CaspKO	GO:0031032	actomyosin structure organization	9/312	204/23210	0.00183594	0.0283215	0.0216334	Myh9/Ep300/Pdgfrb/Abl1/Wasf2/Cit/Arrb1/Arhgef10/Smad3	9
Up in CaspKO	GO:0042594	response to starvation	8/312	166/23210	0.00188001	0.0288795	0.0220596	Foxo3/Mtmr3/Rptor/Szt2/Sesn2/Cad/Gcn1/Foxk1	8
Up in CaspKO	GO:0014066	regulation of phosphatidylinositol 3-kinase signaling	6/312	96/23210	0.00189344	0.028964	0.0221241	Agap2/Nlrc3/Pdgfrb/Pik3ap1/Klf4/Cbl	6
Up in CaspKO	GO:1902850	microtubule cytoskeleton organization involved in mitosis	7/312	130/23210	0.00191593	0.029186	0.0222937	Dync1h1/Pkd1/Hspa1b/Hspa1a/Htt/Numa1/Arhgef10	7
Up in CaspKO	GO:1903845	negative regulation of cellular response to transforming growth factor beta stimulus	5/312	66/23210	0.00194413	0.0293846	0.0224454	Zbtb7a/Vasn/Ski/Glg1/Bcl9l	5
Up in CaspKO	GO:0060538	skeletal muscle organ development	9/312	206/23210	0.00196203	0.0293846	0.0224454	Hdac4/Egr2/Ep300/Egr1/Notch1/Mef2d/Bcl9/Ski/Bcl9l	9
Up in CaspKO	GO:1902115	regulation of organelle assembly	9/312	206/23210	0.00196203	0.0293846	0.0224454	Mtmr3/Pip4k2b/Syne2/Dync1h1/Ep300/Hspa1b/Hspa1a/Htt/Numa1	9
Up in CaspKO	GO:0005996	monosaccharide metabolic process	10/312	247/23210	0.00197366	0.0293846	0.0224454	Midn/Ep300/Lrp5/Slc23a2/Soga1/Sesn2/H6pd/Hectd4/Foxk1/Chst15	10
Up in CaspKO	GO:0021537	telencephalon development	10/312	247/23210	0.00197366	0.0293846	0.0224454	Syne2/Ccdc85c/Shank3/Crkl/Mdga1/Szt2/Ski/Htt/Kdm2b/Ncor2	10
Up in CaspKO	GO:2000773	negative regulation of cellular senescence	3/312	19/23210	0.00198715	0.0293846	0.0224454	Map3k3/Abl1/Cdk6	3
Up in CaspKO	GO:0010595	positive regulation of endothelial cell migration	6/312	97/23210	0.00199593	0.0293846	0.0224454	Map3k3/Rhob/Abl1/Plcg1/Hspb1/Calr	6
Up in CaspKO	GO:0060325	face morphogenesis	4/312	40/23210	0.00199938	0.0293846	0.0224454	Ep300/Crebbp/Ski/Ankrd11	4
Up in CaspKO	GO:0030218	erythrocyte differentiation	7/312	131/23210	0.0020013	0.0293846	0.0224454	Foxo3/Zbtb7a/Thra/Zfp36l1/Acvr1b/Cdk6/Zfpm1	7
Up in CaspKO	GO:0030509	BMP signaling pathway	8/312	168/23210	0.00202634	0.0295152	0.0225452	Tob1/Egr1/Notch1/Abl1/Ski/Hipk2/Numa1/Sorl1	8
Up in CaspKO	GO:0061572	actin filament bundle organization	8/312	168/23210	0.00202634	0.0295152	0.0225452	Rhob/Shank3/Abl1/Wasf2/Actn4/Arrb1/Arhgef10/Smad3	8
Up in CaspKO	GO:0019932	second-messenger-mediated signaling	14/312	427/23210	0.00205389	0.0297108	0.0226946	Hdac4/Eif4ebp2/Tbxa2r/Ksr1/Ppp1r9b/Adcy3/Syk/Adcy9/Plcg1/Nfatc2/Htt/Exoc4/Pde2a/Adgrl1	14
Up in CaspKO	GO:0016239	positive regulation of macroautophagy	5/312	67/23210	0.00207818	0.0297108	0.0226946	Pip4k2b/Sesn2/Vps13d/Mfn2/Htt	5
Up in CaspKO	GO:0001503	ossification	13/312	381/23210	0.00207965	0.0297108	0.0226946	Hdac4/Egr2/Tob1/Thra/Tob2/Gabbr1/Lrp5/Notch1/Mef2d/Ski/Cdk6/Xylt1/Smad3	13
Up in CaspKO	GO:0001841	neural tube formation	7/312	132/23210	0.00208959	0.0297108	0.0226946	Celsr1/Plxnb2/Sufu/Abl1/Arid1a/Ski/Kdm2b	7
Up in CaspKO	GO:0090068	positive regulation of cell cycle process	10/312	249/23210	0.00209325	0.0297108	0.0226946	Camk2b/Rptor/Dync1h1/Crebbp/Brd4/Pdgfrb/Lrp5/Eif4g3/Cit/Numa1	10
Up in CaspKO	GO:0030111	regulation of Wnt signaling pathway	11/312	292/23210	0.00211056	0.0297108	0.0226946	Foxo3/Thra/Rnf213/Tiam1/Egr1/Notch1/Abl1/Ankrd6/Macf1/Lrrk1/Smad3	11
Up in CaspKO	GO:0071214	cellular response to abiotic stimulus	11/312	292/23210	0.00211056	0.0297108	0.0226946	Ints7/Rhob/Zfp36l1/Ep300/Crebbp/Egr1/Sipa1/Tnks1bp1/Atp1a1/Pde2a/Piezo1	11
Up in CaspKO	GO:0104004	cellular response to environmental stimulus	11/312	292/23210	0.00211056	0.0297108	0.0226946	Ints7/Rhob/Zfp36l1/Ep300/Crebbp/Egr1/Sipa1/Tnks1bp1/Atp1a1/Pde2a/Piezo1	11
Up in CaspKO	GO:0033674	positive regulation of kinase activity	15/312	476/23210	0.00211291	0.0297108	0.0226946	Agap2/Map3k3/Rptor/Syk/Crkl/Tiam1/Pkd1/Egr1/Pdgfrb/Abl1/Atg13/Il6ra/Gcn1/Arrb1/Taok2	15
Up in CaspKO	GO:0051402	neuron apoptotic process	11/312	293/23210	0.00216732	0.0303165	0.0231572	Hdac4/Foxo3/Agap2/Syngap1/Egr1/Htt/Cit/Kdm2b/Hipk2/Atn1/Arrb1	11
Up in CaspKO	GO:0018210	peptidyl-threonine modification	7/312	133/23210	0.00218086	0.0303165	0.0231572	Rptor/Acvr1b/Camk2a/Tnks1bp1/Cad/Cit/Hipk2	7
Up in CaspKO	GO:0035966	response to topologically incorrect protein	7/312	133/23210	0.00218086	0.0303165	0.0231572	Ep300/Hspa1b/Hspa1a/Mfn2/Hspb1/Calr/Amfr	7
Up in CaspKO	GO:0000082	G1/S transition of mitotic cell cycle	8/312	171/23210	0.00226251	0.0313323	0.0239331	Camk2b/Rptor/Acvr1b/Crebbp/Pkd1/Brd4/Camk2a/Klf4	8
Up in CaspKO	GO:0051216	cartilage development	9/312	211/23210	0.00230766	0.0316952	0.0242103	Zbtb7a/Thra/Ep300/Pkd1/Mef2d/Col27a1/Glg1/Carm1/Smad3	9
Up in CaspKO	GO:0035855	megakaryocyte development	3/312	20/23210	0.00231472	0.0316952	0.0242103	Ep300/Wasf2/Zfpm1	3
Up in CaspKO	GO:1900151	regulation of nuclear-transcribed mRNA catabolic process, deadenylation-dependent decay	3/312	20/23210	0.00231472	0.0316952	0.0242103	Tob1/Zfp36l1/Ago2	3
Up in CaspKO	GO:1903670	regulation of sprouting angiogenesis	5/312	69/23210	0.00236634	0.0322811	0.0246579	Tbxa2r/Map3k3/Notch1/Abl1/Klf4	5
Up in CaspKO	GO:0034446	substrate adhesion-dependent cell spreading	6/312	101/23210	0.00244836	0.0332758	0.0254177	Rreb1/Crkl/Abl1/Prex1/Actn4/Calr	6
Up in CaspKO	GO:0097553	calcium ion transmembrane import into cytosol	7/312	136/23210	0.00247324	0.0334895	0.0255809	Itpr3/Diaph1/Abl1/Plcg1/Htt/Itpr2/Plcg2	7
Up in CaspKO	GO:0051225	spindle assembly	6/312	102/23210	0.00257261	0.0347066	0.0265106	Dync1h1/Tubgcp6/Hspa1b/Hspa1a/Numa1/Arhgef10	6
Up in CaspKO	GO:0045860	positive regulation of protein kinase activity	14/312	438/23210	0.00258732	0.0347766	0.0265641	Agap2/Map3k3/Rptor/Syk/Crkl/Tiam1/Pkd1/Egr1/Pdgfrb/Abl1/Atg13/Il6ra/Arrb1/Taok2	14
Up in CaspKO	GO:0051293	establishment of spindle localization	4/312	43/23210	0.00261615	0.0349273	0.0266792	Dync1h1/Myh9/Htt/Numa1	4
Up in CaspKO	GO:0045637	regulation of myeloid cell differentiation	9/312	215/23210	0.00261764	0.0349273	0.0266792	Itpkb/Foxo3/Zbtb7a/Zfp36l1/Tob2/Acvr1b/Mpl/Cdk6/Zfpm1	9
Up in CaspKO	GO:0090596	sensory organ morphogenesis	11/312	301/23210	0.00266746	0.035175	0.0268684	Bcr/Celsr1/Tshz1/Lrp5/Tbc1d20/Arid1a/Mfn2/Ski/Kdm2b/Hipk2/Fgf3	11
Up in CaspKO	GO:0045475	locomotor rhythm	3/312	21/23210	0.00267384	0.035175	0.0268684	Mta1/Egr1/Zfhx3	3
Up in CaspKO	GO:0051220	cytoplasmic sequestering of protein	3/312	21/23210	0.00267384	0.035175	0.0268684	Thra/Pkd1/Sufu	3
Up in CaspKO	GO:0016571	histone methylation	7/312	138/23210	0.0026843	0.035175	0.0268684	Dot1l/Kmt2d/Kmt2c/Setd1b/Kmt2b/Carm1/Kmt2a	7
Up in CaspKO	GO:0030010	establishment of cell polarity	7/312	138/23210	0.0026843	0.035175	0.0268684	Myh9/Crkl/Pkd1/Htt/Exoc4/Sipa1l3/Numa1	7
Up in CaspKO	GO:0051651	maintenance of location in cell	9/312	216/23210	0.00270006	0.0352551	0.0269296	Itpr3/Diaph1/Abl1/Plcg1/Vps13d/Htt/Itpr2/Plcg2/Sorl1	9
Up in CaspKO	GO:0019318	hexose metabolic process	9/312	217/23210	0.00278453	0.0361002	0.0275751	Midn/Ep300/Lrp5/Soga1/Sesn2/H6pd/Hectd4/Foxk1/Chst15	9
Up in CaspKO	GO:0043547	positive regulation of GTPase activity	9/312	217/23210	0.00278453	0.0361002	0.0275751	Bcr/Arhgap27/Tbc1d16/Crkl/Tiam1/Tbc1d20/Prex1/Sgsm1/Arhgef10	9
Up in CaspKO	GO:0009314	response to radiation	13/312	395/23210	0.00283789	0.0366594	0.0280023	Ints7/Rhob/Mta1/Ep300/Crebbp/Syngap1/Egr1/Tnks1bp1/Rag1/Cep250/Htt/Arrb1/Kmt2a	13
Up in CaspKO	GO:0043044	ATP-dependent chromatin remodeling	4/312	44/23210	0.00284772	0.0366594	0.0280023	Smarcc2/Chd3/Arid1a/Srcap	4
Up in CaspKO	GO:0048738	cardiac muscle tissue development	10/312	260/23210	0.00285965	0.0366838	0.0280209	Maml1/Ep300/Pdgfrb/Notch1/Rxra/Ccm2l/Arid1a/Alpk3/Fgf3/Zfpm1	10
Up in CaspKO	GO:0006109	regulation of carbohydrate metabolic process	8/312	178/23210	0.00289775	0.0370426	0.0282949	Hdac4/Midn/Zbtb7a/Ep300/Soga1/Sesn2/Foxk1/Cbfa2t3	8
Up in CaspKO	GO:0007052	mitotic spindle organization	6/312	105/23210	0.00297386	0.0377515	0.0288365	Dync1h1/Pkd1/Hspa1b/Hspa1a/Numa1/Arhgef10	6
Up in CaspKO	GO:0016241	regulation of macroautophagy	6/312	105/23210	0.00297386	0.0377515	0.0288365	Mtmr3/Pip4k2b/Sesn2/Vps13d/Mfn2/Htt	6
Up in CaspKO	GO:0071772	response to BMP	8/312	179/23210	0.00299882	0.0378058	0.0288779	Tob1/Egr1/Notch1/Abl1/Ski/Hipk2/Numa1/Sorl1	8
Up in CaspKO	GO:0071773	cellular response to BMP stimulus	8/312	179/23210	0.00299882	0.0378058	0.0288779	Tob1/Egr1/Notch1/Abl1/Ski/Hipk2/Numa1/Sorl1	8
Up in CaspKO	GO:0000423	mitophagy	3/312	22/23210	0.00306547	0.0381202	0.0291181	Atg13/Vps13d/Mfn2	3
Up in CaspKO	GO:0045606	positive regulation of epidermal cell differentiation	3/312	22/23210	0.00306547	0.0381202	0.0291181	Prkch/Notch1/Numa1	3
Up in CaspKO	GO:0048339	paraxial mesoderm development	3/312	22/23210	0.00306547	0.0381202	0.0291181	Htt/Exoc4/Smad3	3
Up in CaspKO	GO:0072111	cell proliferation involved in kidney development	3/312	22/23210	0.00306547	0.0381202	0.0291181	Egr1/Pdgfrb/Il6ra	3
Up in CaspKO	GO:0048661	positive regulation of smooth muscle cell proliferation	6/312	106/23210	0.00311747	0.0386355	0.0295117	Hdac4/Egr1/Pdgfrb/Mef2d/Il6ra/Mfn2	6
Up in CaspKO	GO:0034101	erythrocyte homeostasis	7/312	142/23210	0.00314769	0.0387454	0.0295957	Foxo3/Zbtb7a/Thra/Zfp36l1/Acvr1b/Cdk6/Zfpm1	7
Up in CaspKO	GO:0045667	regulation of osteoblast differentiation	7/312	142/23210	0.00314769	0.0387454	0.0295957	Hdac4/Tob1/Lrp5/Notch1/Ski/Cdk6/Smad3	7
Up in CaspKO	GO:0007015	actin filament organization	13/312	400/23210	0.00315813	0.0387454	0.0295957	Ppp1r9b/Rhob/Shank3/Diaph1/Sptan1/Abl1/Prex1/Wasf2/Cit/Actn4/Arrb1/Arhgef10/Smad3	13
Up in CaspKO	GO:0043010	camera-type eye development	12/312	354/23210	0.00321238	0.0392791	0.0300033	Pdgfrb/Lrp5/Rxra/Tbc1d20/Klf4/Arid1a/Mfn2/Ski/Kmt2c/Kdm2b/Hipk2/Smad3	12
Up in CaspKO	GO:0009991	response to extracellular stimulus	13/312	401/23210	0.00322559	0.0393092	0.0300263	Foxo3/Mtmr3/Rptor/Plec/Sipa1/Szt2/Sesn2/Cad/Gcn1/Foxk1/Atn1/Plcg2/Sorl1	13
Up in CaspKO	GO:0014074	response to purine-containing compound	6/312	107/23210	0.0032662	0.0396173	0.0302616	Zfp36l1/Itpr3/Itpr2/Pde2a/Plcg2/Carm1	6
Up in CaspKO	GO:0010634	positive regulation of epithelial cell migration	7/312	143/23210	0.00327254	0.0396173	0.0302616	Map3k3/Rhob/Rreb1/Abl1/Plcg1/Hspb1/Calr	7
Up in CaspKO	GO:0045619	regulation of lymphocyte differentiation	8/312	182/23210	0.00331856	0.0400418	0.0305859	Itpkb/Zfp36l1/Syk/Zfp608/Abl1/Rag1/Fanca/Zfp609	8
Up in CaspKO	GO:0060323	head morphogenesis	4/312	46/23210	0.00335218	0.0403143	0.0307941	Ep300/Crebbp/Ski/Ankrd11	4
Up in CaspKO	GO:0045786	negative regulation of cell cycle	14/312	452/23210	0.00342642	0.0410721	0.0313729	Ints7/Dot1l/Rhob/Zfp36l1/Pkd1/Notch1/Abl1/Klf4/Cdk6/Trrap/Lrrk1/Taok2/Calr/Smad3	14
Up in CaspKO	GO:0032959	inositol trisphosphate biosynthetic process	3/312	23/23210	0.00349052	0.0417037	0.0318553	Plcd3/Plcg1/Plcg2	3
Up in CaspKO	GO:0048593	camera-type eye morphogenesis	7/312	145/23210	0.00353355	0.0420804	0.032143	Lrp5/Tbc1d20/Arid1a/Mfn2/Ski/Kdm2b/Hipk2	7
Up in CaspKO	GO:0042035	regulation of cytokine biosynthetic process	6/312	109/23210	0.00357942	0.0423507	0.0323495	Syk/Crebbp/Egr1/Klf4/Hspb1/Zfpm1	6
Up in CaspKO	GO:2000379	positive regulation of reactive oxygen species metabolic process	6/312	109/23210	0.00357942	0.0423507	0.0323495	Hdac4/Foxo3/Syk/Pdgfrb/Klf4/Smad3	6
Up in CaspKO	GO:0048041	focal adhesion assembly	5/312	76/23210	0.00360533	0.0425197	0.0324786	Bcr/Abl1/Macf1/Taok2/Smad3	5
Up in CaspKO	GO:0001764	neuron migration	8/312	185/23210	0.00366418	0.0428658	0.032743	Camk2b/Celsr1/Plxnb2/Crkl/Mdga1/Camk2a/Celsr2/Zfp609	8
Up in CaspKO	GO:0044843	cell cycle G1/S phase transition	8/312	185/23210	0.00366418	0.0428658	0.032743	Camk2b/Rptor/Acvr1b/Crebbp/Pkd1/Brd4/Camk2a/Klf4	8
Up in CaspKO	GO:0010675	regulation of cellular carbohydrate metabolic process	7/312	146/23210	0.00366986	0.0428658	0.032743	Hdac4/Midn/Ep300/Soga1/Sesn2/Foxk1/Cbfa2t3	7
Up in CaspKO	GO:0090100	positive regulation of transmembrane receptor protein serine/threonine kinase signaling pathway	6/312	110/23210	0.00374415	0.0435943	0.0332995	Ep300/Acvr1b/Crebbp/Notch1/Hipk2/Numa1	6
Up in CaspKO	GO:0051785	positive regulation of nuclear division	5/312	77/23210	0.00381413	0.0442681	0.0338142	Camk2b/Pdgfrb/Lrp5/Eif4g3/Numa1	5
Up in CaspKO	GO:0051961	negative regulation of nervous system development	12/312	362/23210	0.00383919	0.044418	0.0339286	Foxo3/Syngap1/Mdga1/Sufu/Notch1/Ski/Sema3d/Cit/Xylt1/Calr/Carm1/Sorl1	12
Up in CaspKO	GO:0031648	protein destabilization	4/312	48/23210	0.00391422	0.0450012	0.0343741	Ccdc88c/Ep300/Crebbp/Htt	4
Up in CaspKO	GO:0051653	spindle localization	4/312	48/23210	0.00391422	0.0450012	0.0343741	Dync1h1/Myh9/Htt/Numa1	4
Up in CaspKO	GO:0019068	virion assembly	3/312	24/23210	0.00394985	0.0450385	0.0344026	Mvb12b/Tbc1d20/Rab43	3
Up in CaspKO	GO:0030728	ovulation	3/312	24/23210	0.00394985	0.0450385	0.0344026	Foxo3/Nrip1/Kmt2b	3
Up in CaspKO	GO:2000058	regulation of ubiquitin-dependent protein catabolic process	7/312	148/23210	0.00395442	0.0450385	0.0344026	Hspa1b/Hspa1a/Sufu/Trib3/Gna12/Hipk2/Cbfa2t3	7
Up in CaspKO	GO:0061515	myeloid cell development	5/312	78/23210	0.00403145	0.0455535	0.034796	Zbtb7a/Ep300/Wasf2/Lrrk1/Zfpm1	5
Up in CaspKO	GO:2001259	positive regulation of cation channel activity	5/312	78/23210	0.00403145	0.0455535	0.034796	Shank3/Htt/Cracr2a/Stim1/Plcg2	5
Up in CaspKO	GO:0006006	glucose metabolic process	8/312	188/23210	0.00403702	0.0455535	0.034796	Midn/Ep300/Lrp5/Soga1/Sesn2/H6pd/Hectd4/Foxk1	8
Up in CaspKO	GO:1905330	regulation of morphogenesis of an epithelium	6/312	112/23210	0.00409039	0.0460138	0.0351476	Rreb1/Celsr1/Etv5/Rxra/Abl1/Ankrd6	6
Up in CaspKO	GO:0000288	nuclear-transcribed mRNA catabolic process, deadenylation-dependent decay	4/312	49/23210	0.00421776	0.047301	0.0361308	Tob1/Zfp36l1/Ago2/Samd4b	4
Up in CaspKO	GO:0045580	regulation of T cell differentiation	7/312	150/23210	0.00425542	0.0474552	0.0362486	Itpkb/Syk/Zfp608/Abl1/Rag1/Fanca/Zfp609	7
Up in CaspKO	GO:1902117	positive regulation of organelle assembly	5/312	79/23210	0.00425747	0.0474552	0.0362486	Pip4k2b/Dync1h1/Ep300/Htt/Numa1	5
Up in CaspKO	GO:1901214	regulation of neuron death	12/312	368/23210	0.00437109	0.0485736	0.0371029	Hdac4/Foxo3/Agap2/Syngap1/Egr1/Abl1/Htt/Kdm2b/Hipk2/Arrb1/Sorl1/Cbl	12
Up in CaspKO	GO:0030278	regulation of ossification	9/312	233/23210	0.0044433	0.0487934	0.0372708	Hdac4/Egr2/Tob1/Tob2/Lrp5/Notch1/Ski/Cdk6/Smad3	9
Up in CaspKO	GO:0000289	nuclear-transcribed mRNA poly(A) tail shortening	3/312	25/23210	0.00444426	0.0487934	0.0372708	Tob1/Ago2/Samd4b	3
Up in CaspKO	GO:0090344	negative regulation of cell aging	3/312	25/23210	0.00444426	0.0487934	0.0372708	Map3k3/Abl1/Cdk6	3
Up in CaspKO	GO:1903671	negative regulation of sprouting angiogenesis	3/312	25/23210	0.00444426	0.0487934	0.0372708	Tbxa2r/Notch1/Klf4	3
Up in CaspKO	GO:0043154	negative regulation of cysteine-type endopeptidase activity involved in apoptotic process	5/312	80/23210	0.00449238	0.0491741	0.0375616	Ep300/Hspa1b/Rag1/Klf4/Arrb1	5
Up in CaspKO	GO:0061014	positive regulation of mRNA catabolic process	4/312	50/23210	0.0045368	0.0495121	0.0378197	Mex3d/Tob1/Zfp36l1/Ago2	4
Up in CaspKO	GO:0033002	muscle cell proliferation	9/312	234/23210	0.00456808	0.049705	0.0379671	Hdac4/Egr1/Pdgfrb/Notch1/Rxra/Mef2d/Il6ra/Klf4/Mfn2	9
Down in CaspKO	GO:0022900	electron transport chain	18/339	85/23210	2.89896e-16	3.94926e-13	3.68644e-13	Ndufb3/Cdk1/Uqcrb/Ndufs6/Cox7c/Ndufaf2/Ndufs4/Dnajc15/Ndufv2/Ndufb6/Ndufa5/Cycs/Ndufc2/Coq7/Cox5a/ND2/COX1/CYTB	18
Down in CaspKO	GO:0045333	cellular respiration	23/339	164/23210	3.00096e-16	3.94926e-13	3.68644e-13	Idh1/Cdk1/Cisd1/Uqcrb/Ndufs6/Cox7c/Ndufaf2/Ndufs4/Sucla2/Dnajc15/Myc/Ndufv2/Ide/Ndufb6/Ndufa5/Cycs/Ndufc2/Coq7/Cox5a/ND1/ND2/COX1/CYTB	23
Down in CaspKO	GO:0008380	RNA splicing	32/339	364/23210	4.68329e-16	4.10881e-13	3.83537e-13	Snrpe/Lsm7/Snrpf/Npm1/Sf3b6/Thoc7/Rtraf/Phf5a/Zcrb1/Srsf3/U2af1/Hnrnpm/Snrpd1/Zmat2/Rbm17/Snrpb2/Rbm8a/Bcas2/Magoh/Prpf38a/Zbtb8os/Lsm8/Lsm5/Snrpg/Snrnp27/Lsm3/Magohb/Snrpa1/Frg1/Lsm4/Lsm6/Cwc15	32
Down in CaspKO	GO:0000375	RNA splicing, via transesterification reactions	27/339	256/23210	1.12876e-15	4.9515e-13	4.62198e-13	Snrpe/Lsm7/Snrpf/Npm1/Sf3b6/Phf5a/Zcrb1/Srsf3/U2af1/Hnrnpm/Snrpd1/Zmat2/Rbm17/Snrpb2/Rbm8a/Bcas2/Magoh/Prpf38a/Lsm8/Lsm5/Snrpg/Lsm3/Magohb/Snrpa1/Lsm4/Lsm6/Cwc15	27
Down in CaspKO	GO:0000377	RNA splicing, via transesterification reactions with bulged adenosine as nucleophile	27/339	256/23210	1.12876e-15	4.9515e-13	4.62198e-13	Snrpe/Lsm7/Snrpf/Npm1/Sf3b6/Phf5a/Zcrb1/Srsf3/U2af1/Hnrnpm/Snrpd1/Zmat2/Rbm17/Snrpb2/Rbm8a/Bcas2/Magoh/Prpf38a/Lsm8/Lsm5/Snrpg/Lsm3/Magohb/Snrpa1/Lsm4/Lsm6/Cwc15	27
Down in CaspKO	GO:0000398	mRNA splicing, via spliceosome	27/339	256/23210	1.12876e-15	4.9515e-13	4.62198e-13	Snrpe/Lsm7/Snrpf/Npm1/Sf3b6/Phf5a/Zcrb1/Srsf3/U2af1/Hnrnpm/Snrpd1/Zmat2/Rbm17/Snrpb2/Rbm8a/Bcas2/Magoh/Prpf38a/Lsm8/Lsm5/Snrpg/Lsm3/Magohb/Snrpa1/Lsm4/Lsm6/Cwc15	27
Down in CaspKO	GO:0022904	respiratory electron transport chain	16/339	81/23210	4.28956e-14	1.61288e-11	1.50554e-11	Cdk1/Uqcrb/Ndufs6/Cox7c/Ndufaf2/Dnajc15/Ndufv2/Ndufb6/Ndufa5/Cycs/Ndufc2/Coq7/Cox5a/ND2/COX1/CYTB	16
Down in CaspKO	GO:0042775	mitochondrial ATP synthesis coupled electron transport	14/339	57/23210	6.71988e-14	2.02843e-11	1.89344e-11	Cdk1/Uqcrb/Ndufs6/Cox7c/Dnajc15/Ndufv2/Ndufb6/Cycs/Ndufc2/Coq7/Cox5a/ND2/COX1/CYTB	14
Down in CaspKO	GO:0022613	ribonucleoprotein complex biogenesis	31/339	407/23210	6.93613e-14	2.02843e-11	1.89344e-11	Snrpe/Rrp15/Rpf2/Snrpf/C1d/Npm1/Mrpl22/Rpl23a/Fcf1/Rps24/Ngdn/Brix1/Gtf2h5/Snrpd1/Nop10/Rbis/Exosc8/Gar1/Exosc3/Ebna1bp2/Rpl5/Denr/Ran/Snrpg/Frg1/Lsm4/Lsm6/Nudt21/Rps27l/Rsl24d1/Exosc7	31
Down in CaspKO	GO:0042773	ATP synthesis coupled electron transport	14/339	61/23210	1.86533e-13	4.90956e-11	4.58283e-11	Cdk1/Uqcrb/Ndufs6/Cox7c/Dnajc15/Ndufv2/Ndufb6/Cycs/Ndufc2/Coq7/Cox5a/ND2/COX1/CYTB	14
Down in CaspKO	GO:0006397	mRNA processing	31/339	448/23210	8.8683e-13	2.12194e-10	1.98073e-10	Snrpe/Lsm7/Snrpf/Npm1/Sf3b6/Thoc7/Phf5a/Zcrb1/Srsf3/U2af1/Hnrnpm/Snrpd1/Zmat2/Rbm17/Snrpb2/Rbm8a/Bcas2/Magoh/Prpf38a/Lsm8/Lsm5/Snrpg/Snrnp27/Lsm3/Magohb/Snrpa1/Frg1/Lsm4/Lsm6/Nudt21/Cwc15	31
Down in CaspKO	GO:0007005	mitochondrion organization	31/339	454/23210	1.25618e-12	2.75523e-10	2.57187e-10	Ndufb3/Timm17a/Ndufaf8/Cox16/Slirp/Uqcrb/Ndufs6/Ndufs4/Dnajc15/Ywhaz/Myc/Fam162a/Cox17/Ndufa2/Bloc1s2/Romo1/Dnajc19/Ndufaf4/Ndufb6/Tomm5/Dmac1/Atpif1/Tomm7/Ndufa5/Ssbp1/Pdcd5/Ndufc2/Coq7/Dctn6/Ndufb7/Rnf7	31
Down in CaspKO	GO:0015980	energy derivation by oxidation of organic compounds	23/339	255/23210	4.20666e-12	8.51686e-10	7.95007e-10	Idh1/Cdk1/Cisd1/Uqcrb/Ndufs6/Cox7c/Ndufaf2/Ndufs4/Sucla2/Dnajc15/Myc/Ndufv2/Ide/Ndufb6/Ndufa5/Cycs/Ndufc2/Coq7/Cox5a/ND1/ND2/COX1/CYTB	23
Down in CaspKO	GO:0006119	oxidative phosphorylation	15/339	97/23210	1.13187e-11	2.0957e-09	1.95624e-09	Cdk1/Uqcrb/Ndufs6/Cox7c/Dnajc15/Myc/Ndufv2/Ndufb6/Cycs/Ndufc2/Coq7/Cox5a/ND2/COX1/CYTB	15
Down in CaspKO	GO:0042254	ribosome biogenesis	24/339	294/23210	1.19436e-11	2.0957e-09	1.95624e-09	Rrp15/Rpf2/C1d/Npm1/Mrpl22/Rpl23a/Fcf1/Rps24/Ngdn/Brix1/Gtf2h5/Nop10/Rbis/Exosc8/Gar1/Exosc3/Ebna1bp2/Rpl5/Ran/Frg1/Lsm6/Rps27l/Rsl24d1/Exosc7	24
Down in CaspKO	GO:0033108	mitochondrial respiratory chain complex assembly	13/339	77/23210	8.68093e-11	1.42801e-08	1.33298e-08	Ndufb3/Ndufaf8/Cox16/Uqcrb/Ndufs4/Cox17/Ndufa2/Ndufaf4/Ndufb6/Dmac1/Ndufa5/Ndufc2/Ndufb7	13
Down in CaspKO	GO:0046034	ATP metabolic process	20/339	245/23210	6.41414e-10	9.9306e-08	9.26972e-08	Cdk1/Uqcrb/Ndufs6/Cox7c/Dnajc15/Myc/Atp5j/Ndufv2/Atp5g3/Ndufb6/Atpif1/Atp5k/Cycs/Ndufc2/Coq7/Atp5l/Cox5a/ND2/COX1/CYTB	20
Down in CaspKO	GO:0006091	generation of precursor metabolites and energy	25/339	389/23210	7.26527e-10	1.03269e-07	9.6397e-08	Ndufb3/Idh1/Cdk1/Cisd1/Uqcrb/Ndufs6/Cox7c/Ndufaf2/Ndufs4/Sucla2/Dnajc15/Myc/Cox17/Ndufv2/Ide/Ndufb6/Ndufa5/Cycs/Ndufc2/Coq7/Cox5a/ND1/ND2/COX1/CYTB	25
Down in CaspKO	GO:0010257	NADH dehydrogenase complex assembly	10/339	45/23210	7.84723e-10	1.03269e-07	9.6397e-08	Ndufb3/Ndufaf8/Ndufs4/Ndufa2/Ndufaf4/Ndufb6/Dmac1/Ndufa5/Ndufc2/Ndufb7	10
Down in CaspKO	GO:0032981	mitochondrial respiratory chain complex I assembly	10/339	45/23210	7.84723e-10	1.03269e-07	9.6397e-08	Ndufb3/Ndufaf8/Ndufs4/Ndufa2/Ndufaf4/Ndufb6/Dmac1/Ndufa5/Ndufc2/Ndufb7	10
Down in CaspKO	GO:0006364	rRNA processing	17/339	198/23210	5.89487e-09	7.38823e-07	6.89655e-07	Rrp15/Rpf2/C1d/Npm1/Fcf1/Rps24/Ngdn/Gtf2h5/Nop10/Exosc8/Gar1/Exosc3/Ebna1bp2/Rpl5/Frg1/Lsm6/Exosc7	17
Down in CaspKO	GO:0016072	rRNA metabolic process	17/339	207/23210	1.15041e-08	1.37631e-06	1.28472e-06	Rrp15/Rpf2/C1d/Npm1/Fcf1/Rps24/Ngdn/Gtf2h5/Nop10/Exosc8/Gar1/Exosc3/Ebna1bp2/Rpl5/Frg1/Lsm6/Exosc7	17
Down in CaspKO	GO:0006120	mitochondrial electron transport, NADH to ubiquinone	6/339	21/23210	4.18906e-07	4.79374e-05	4.47472e-05	Ndufs6/Dnajc15/Ndufv2/Ndufb6/Ndufc2/ND2	6
Down in CaspKO	GO:0006401	RNA catabolic process	16/339	238/23210	4.88382e-07	5.35592e-05	4.99948e-05	Lsm7/Npm1/Slirp/Rnaseh2b/Rida/Hnrnpm/Exosc8/Rbm8a/Exosc3/Magoh/Lsm5/Lsm3/Magohb/Lsm4/Lsm6/Exosc7	16
Down in CaspKO	GO:0034470	ncRNA processing	19/339	343/23210	8.19469e-07	8.62737e-05	8.05323e-05	Rrp15/Rpf2/C1d/Npm1/Fcf1/Rtraf/Rps24/Ngdn/Gtf2h5/Nop10/Exosc8/Gar1/Exosc3/Ebna1bp2/Zbtb8os/Rpl5/Frg1/Lsm6/Exosc7	19
Down in CaspKO	GO:0006626	protein targeting to mitochondrion	9/339	73/23210	1.16153e-06	0.000117582	0.000109757	Timm17a/Dnajc15/Ywhaz/Romo1/Dnajc19/Tomm5/Atpif1/Tomm7/Pdcd5	9
Down in CaspKO	GO:0009060	aerobic respiration	9/339	74/23210	1.30554e-06	0.000127266	0.000118796	Idh1/Uqcrb/Cox7c/Sucla2/Ide/Cycs/Cox5a/ND1/COX1	9
Down in CaspKO	GO:0000460	maturation of 5.8S rRNA	6/339	26/23210	1.67107e-06	0.00015708	0.000146627	C1d/Npm1/Fcf1/Exosc8/Exosc3/Exosc7	6
Down in CaspKO	GO:0022618	ribonucleoprotein complex assembly	13/339	178/23210	2.32677e-06	0.000207688	0.000193867	Snrpe/Rpf2/Snrpf/Rpl23a/Brix1/Snrpd1/Rpl5/Denr/Snrpg/Lsm4/Nudt21/Rps27l/Rsl24d1	13
Down in CaspKO	GO:0006402	mRNA catabolic process	14/339	207/23210	2.36727e-06	0.000207688	0.000193867	Lsm7/Npm1/Rida/Hnrnpm/Exosc8/Rbm8a/Exosc3/Magoh/Lsm5/Lsm3/Magohb/Lsm4/Lsm6/Exosc7	14
Down in CaspKO	GO:0071826	ribonucleoprotein complex subunit organization	13/339	185/23210	3.56782e-06	0.000302919	0.00028276	Snrpe/Rpf2/Snrpf/Rpl23a/Brix1/Snrpd1/Rpl5/Denr/Snrpg/Lsm4/Nudt21/Rps27l/Rsl24d1	13
Down in CaspKO	GO:0030150	protein import into mitochondrial matrix	5/339	18/23210	4.72957e-06	0.000389007	0.000363119	Timm17a/Dnajc15/Romo1/Dnajc19/Tomm7	5
Down in CaspKO	GO:0034660	ncRNA metabolic process	20/339	431/23210	6.28907e-06	0.000501601	0.00046822	Rrp15/Rpf2/C1d/Npm1/Dtd2/Fcf1/Rtraf/Rps24/Ngdn/Gtf2h5/Nop10/Exosc8/Gar1/Exosc3/Ebna1bp2/Zbtb8os/Rpl5/Frg1/Lsm6/Exosc7	20
Down in CaspKO	GO:0072655	establishment of protein localization to mitochondrion	9/339	90/23210	6.79884e-06	0.000524178	0.000489294	Timm17a/Dnajc15/Ywhaz/Romo1/Dnajc19/Tomm5/Atpif1/Tomm7/Pdcd5	9
Down in CaspKO	GO:0006605	protein targeting	15/339	259/23210	6.97045e-06	0.000524178	0.000489294	Timm17a/Srp9/Vti1b/Spcs1/Dnajc15/Ywhaz/Romo1/Dnajc19/Tomm5/Sec61b/Atpif1/Tomm7/Pdcd5/Zfand6/Spcs2	15
Down in CaspKO	GO:0034655	nucleobase-containing compound catabolic process	17/339	336/23210	1.03254e-05	0.000731231	0.000682568	Lsm7/Npm1/Slirp/Rnaseh2b/Rida/Hnrnpm/Dut/Exosc8/Rbm8a/Exosc3/Magoh/Lsm5/Lsm3/Magohb/Lsm4/Lsm6/Exosc7	17
Down in CaspKO	GO:0070585	protein localization to mitochondrion	9/339	95/23210	1.06115e-05	0.000731231	0.000682568	Timm17a/Dnajc15/Ywhaz/Romo1/Dnajc19/Tomm5/Atpif1/Tomm7/Pdcd5	9
Down in CaspKO	GO:0000466	maturation of 5.8S rRNA from tricistronic rRNA transcript (SSU-rRNA, 5.8S rRNA, LSU-rRNA)	5/339	21/23210	1.08351e-05	0.000731231	0.000682568	Npm1/Fcf1/Exosc8/Exosc3/Exosc7	5
Down in CaspKO	GO:0000469	cleavage involved in rRNA processing	5/339	21/23210	1.08351e-05	0.000731231	0.000682568	Npm1/Fcf1/Exosc8/Exosc3/Exosc7	5
Down in CaspKO	GO:0006839	mitochondrial transport	12/339	181/23210	1.52244e-05	0.00100176	0.000935096	Timm17a/Mpc2/Dnajc15/Ywhaz/Smdt1/Bloc1s2/Romo1/Dnajc19/Tomm5/Atpif1/Tomm7/Pdcd5	12
Down in CaspKO	GO:0006123	mitochondrial electron transport, cytochrome c to oxygen	4/339	12/23210	2.01748e-05	0.00126429	0.00118015	Cox7c/Cycs/Cox5a/COX1	4
Down in CaspKO	GO:0019646	aerobic electron transport chain	4/339	12/23210	2.01748e-05	0.00126429	0.00118015	Cox7c/Cycs/Cox5a/COX1	4
Down in CaspKO	GO:0019439	aromatic compound catabolic process	18/339	394/23210	2.25028e-05	0.00137738	0.00128572	Lsm7/Npm1/Slirp/Rnaseh2b/Rida/Hnrnpm/Dut/Exosc8/Rbm8a/Exosc3/Magoh/Pon2/Lsm5/Lsm3/Magohb/Lsm4/Lsm6/Exosc7	18
Down in CaspKO	GO:0000956	nuclear-transcribed mRNA catabolic process	9/339	105/23210	2.38877e-05	0.00142892	0.00133383	Lsm7/Exosc8/Rbm8a/Exosc3/Magoh/Lsm3/Magohb/Lsm4/Exosc7	9
Down in CaspKO	GO:0006465	signal peptide processing	4/339	13/23210	2.8806e-05	0.00168483	0.00157271	Spcs1/Sec11c/Sec11a/Spcs2	4
Down in CaspKO	GO:0044270	cellular nitrogen compound catabolic process	17/339	374/23210	4.04107e-05	0.0023122	0.00215832	Lsm7/Npm1/Slirp/Rnaseh2b/Rida/Hnrnpm/Dut/Exosc8/Rbm8a/Exosc3/Magoh/Lsm5/Lsm3/Magohb/Lsm4/Lsm6/Exosc7	17
Down in CaspKO	GO:0034508	centromere complex assembly	5/339	28/23210	4.81165e-05	0.00260927	0.00243563	Cenpw/Cenpv/Cenph/Mis18a/Cenpa	5
Down in CaspKO	GO:0046700	heterocycle catabolic process	17/339	380/23210	4.9243e-05	0.00260927	0.00243563	Lsm7/Npm1/Slirp/Rnaseh2b/Rida/Hnrnpm/Dut/Exosc8/Rbm8a/Exosc3/Magoh/Lsm5/Lsm3/Magohb/Lsm4/Lsm6/Exosc7	17
Down in CaspKO	GO:0071426	ribonucleoprotein complex export from nucleus	7/339	66/23210	4.95683e-05	0.00260927	0.00243563	Sarnp/Npm1/Thoc7/Eny2/Srsf3/Ran/Sem1	7
Down in CaspKO	GO:1990542	mitochondrial transmembrane transport	7/339	66/23210	4.95683e-05	0.00260927	0.00243563	Timm17a/Mpc2/Dnajc15/Smdt1/Romo1/Dnajc19/Tomm7	7
Down in CaspKO	GO:0071166	ribonucleoprotein complex localization	7/339	67/23210	5.46655e-05	0.00282117	0.00263342	Sarnp/Npm1/Thoc7/Eny2/Srsf3/Ran/Sem1	7
Down in CaspKO	GO:1901361	organic cyclic compound catabolic process	18/339	424/23210	5.84491e-05	0.00295842	0.00276154	Lsm7/Npm1/Slirp/Rnaseh2b/Rida/Hnrnpm/Dut/Exosc8/Rbm8a/Exosc3/Magoh/Ywhah/Lsm5/Lsm3/Magohb/Lsm4/Lsm6/Exosc7	18
Down in CaspKO	GO:0044770	cell cycle phase transition	17/339	393/23210	7.44487e-05	0.00369715	0.00345111	Cdk1/Npm1/Birc5/Adam17/Cks2/Psme2/Rnaseh2b/Aif1/Psmg2/Rpl17/Ube2c/Cks1b/Cdkn2c/Tipin/Rab11a/Rps27l/Arpp19	17
Down in CaspKO	GO:0065002	intracellular protein transmembrane transport	6/339	49/23210	7.65106e-05	0.00370562	0.00345901	Timm17a/Dnajc15/Romo1/Dnajc19/Sec61b/Tomm7	6
Down in CaspKO	GO:0042255	ribosome assembly	7/339	71/23210	7.95317e-05	0.00370562	0.00345901	Rpf2/Mrpl22/Rpl23a/Brix1/Rpl5/Rps27l/Rsl24d1	7
Down in CaspKO	GO:0000387	spliceosomal snRNP assembly	5/339	31/23210	8.02509e-05	0.00370562	0.00345901	Snrpe/Snrpf/Snrpd1/Snrpg/Lsm4	5
Down in CaspKO	GO:0043457	regulation of cellular respiration	5/339	31/23210	8.02509e-05	0.00370562	0.00345901	Cdk1/Cisd1/Dnajc15/Myc/Ide	5
Down in CaspKO	GO:1901989	positive regulation of cell cycle phase transition	8/339	96/23210	8.28371e-05	0.00375909	0.00350892	Cdk1/Npm1/Birc5/Adam17/Aif1/Rpl17/Ube2c/Rab11a	8
Down in CaspKO	GO:0071806	protein transmembrane transport	6/339	50/23210	8.58852e-05	0.00383135	0.00357638	Timm17a/Dnajc15/Romo1/Dnajc19/Sec61b/Tomm7	6
Down in CaspKO	GO:0010950	positive regulation of endopeptidase activity	10/339	153/23210	8.77754e-05	0.00385042	0.00359417	Perp/Pdcd6/Psme2/Myc/Fam162a/Cycs/Pdcd5/Casp1/Rps27l/Rnf7	10
Down in CaspKO	GO:0006919	activation of cysteine-type endopeptidase activity involved in apoptotic process	7/339	74/23210	0.000103675	0.00447331	0.00417561	Pdcd6/Myc/Fam162a/Cycs/Casp1/Rps27l/Rnf7	7
Down in CaspKO	GO:0072594	establishment of protein localization to organelle	17/339	405/23210	0.000107176	0.00454979	0.00424701	Timm17a/Srp9/Vti1b/Spcs1/Dnajc15/Ywhaz/Romo1/Dnajc19/Tomm5/Sec61b/Atpif1/Tomm7/Ran/Pdcd5/Zfand6/Spcs2/Rab11a	17
Down in CaspKO	GO:0044743	protein transmembrane import into intracellular organelle	5/339	33/23210	0.000109446	0.00457242	0.00426813	Timm17a/Dnajc15/Romo1/Dnajc19/Tomm7	5
Down in CaspKO	GO:0006754	ATP biosynthetic process	6/339	53/23210	0.000119604	0.00491872	0.00459138	Myc/Atp5j/Atp5g3/Atp5k/Ndufc2/Atp5l	6
Down in CaspKO	GO:0006405	RNA export from nucleus	7/339	76/23210	0.000122851	0.00497453	0.00464348	Sarnp/Npm1/Thoc7/Eny2/Srsf3/Ran/Sem1	7
Down in CaspKO	GO:0009205	purine ribonucleoside triphosphate metabolic process	7/339	77/23210	0.000133466	0.00532244	0.00496824	Myc/Atp5j/Atp5g3/Atp5k/Ran/Ndufc2/Atp5l	7
Down in CaspKO	GO:0010952	positive regulation of peptidase activity	10/339	162/23210	0.00014091	0.00553544	0.00516706	Perp/Pdcd6/Psme2/Myc/Fam162a/Cycs/Pdcd5/Casp1/Rps27l/Rnf7	10
Down in CaspKO	GO:0045116	protein neddylation	4/339	19/23210	0.000145698	0.00563937	0.00526407	Cops9/Rbx1/Rpl5/Rnf7	4
Down in CaspKO	GO:2001056	positive regulation of cysteine-type endopeptidase activity	9/339	136/23210	0.000179319	0.00680684	0.00635385	Perp/Pdcd6/Myc/Fam162a/Cycs/Pdcd5/Casp1/Rps27l/Rnf7	9
Down in CaspKO	GO:0009199	ribonucleoside triphosphate metabolic process	7/339	81/23210	0.000183619	0.00680684	0.00635385	Myc/Atp5j/Atp5g3/Atp5k/Ran/Ndufc2/Atp5l	7
Down in CaspKO	GO:0042273	ribosomal large subunit biogenesis	7/339	81/23210	0.000183619	0.00680684	0.00635385	Rpf2/Npm1/Rpl23a/Brix1/Ebna1bp2/Rpl5/Rsl24d1	7
Down in CaspKO	GO:0000027	ribosomal large subunit assembly	5/339	37/23210	0.000191628	0.00700508	0.00653889	Rpf2/Rpl23a/Brix1/Rpl5/Rsl24d1	5
Down in CaspKO	GO:0090501	RNA phosphodiester bond hydrolysis	6/339	58/23210	0.000198359	0.00715179	0.00667584	Npm1/Fcf1/Exosc8/Exosc3/Nudt21/Exosc7	6
Down in CaspKO	GO:0009141	nucleoside triphosphate metabolic process	8/339	109/23210	0.000201492	0.00716659	0.00668966	Myc/Atp5j/Atp5g3/Dut/Atp5k/Ran/Ndufc2/Atp5l	8
Down in CaspKO	GO:1901992	positive regulation of mitotic cell cycle phase transition	7/339	83/23210	0.000213866	0.00750526	0.00700579	Cdk1/Birc5/Adam17/Aif1/Rpl17/Ube2c/Rab11a	7
Down in CaspKO	GO:0006403	RNA localization	10/339	172/23210	0.000229509	0.00794827	0.00741932	Sarnp/Npm1/Thoc7/Eny2/Srsf3/Exosc3/Magoh/Ran/Sem1/Magohb	10
Down in CaspKO	GO:0044772	mitotic cell cycle phase transition	15/339	355/23210	0.000251772	0.00860601	0.00803329	Cdk1/Birc5/Adam17/Cks2/Psme2/Rnaseh2b/Aif1/Psmg2/Rpl17/Ube2c/Cks1b/Cdkn2c/Rab11a/Rps27l/Arpp19	15
Down in CaspKO	GO:0009144	purine nucleoside triphosphate metabolic process	7/339	88/23210	0.000307316	0.0103284	0.00964108	Myc/Atp5j/Atp5g3/Atp5k/Ran/Ndufc2/Atp5l	7
Down in CaspKO	GO:0009206	purine ribonucleoside triphosphate biosynthetic process	6/339	63/23210	0.000313253	0.0103284	0.00964108	Myc/Atp5j/Atp5g3/Atp5k/Ndufc2/Atp5l	6
Down in CaspKO	GO:0015985	energy coupled proton transport, down electrochemical gradient	4/339	23/23210	0.000317858	0.0103284	0.00964108	Atp5j/Atp5g3/Atp5k/Atp5l	4
Down in CaspKO	GO:0015986	ATP synthesis coupled proton transport	4/339	23/23210	0.000317858	0.0103284	0.00964108	Atp5j/Atp5g3/Atp5k/Atp5l	4
Down in CaspKO	GO:0050657	nucleic acid transport	9/339	148/23210	0.000337056	0.0105481	0.00984616	Sarnp/Npm1/Thoc7/Eny2/Srsf3/Magoh/Ran/Sem1/Magohb	9
Down in CaspKO	GO:0050658	RNA transport	9/339	148/23210	0.000337056	0.0105481	0.00984616	Sarnp/Npm1/Thoc7/Eny2/Srsf3/Magoh/Ran/Sem1/Magohb	9
Down in CaspKO	GO:0009145	purine nucleoside triphosphate biosynthetic process	6/339	64/23210	0.000341465	0.0105481	0.00984616	Myc/Atp5j/Atp5g3/Atp5k/Ndufc2/Atp5l	6
Down in CaspKO	GO:0034427	nuclear-transcribed mRNA catabolic process, exonucleolytic, 3'-5'	3/339	10/23210	0.000343429	0.0105481	0.00984616	Exosc8/Exosc3/Exosc7	3
Down in CaspKO	GO:0072593	reactive oxygen species metabolic process	13/339	288/23210	0.000344658	0.0105481	0.00984616	Epx/Ndufaf2/Ndufs4/Aif1/Romo1/Prdx1/Atpif1/Dynll1/Cycs/Selenos/Ndufc2/Coq7/ND2	13
Down in CaspKO	GO:1902600	proton transmembrane transport	7/339	90/23210	0.000352815	0.0106737	0.00996335	Cox17/Atp5j/Atp5g3/Atp5k/Atp5l/COX1/CYTB	7
Down in CaspKO	GO:0043280	positive regulation of cysteine-type endopeptidase activity involved in apoptotic process	8/339	119/23210	0.000366811	0.0109058	0.0101801	Pdcd6/Myc/Fam162a/Cycs/Pdcd5/Casp1/Rps27l/Rnf7	8
Down in CaspKO	GO:0007346	regulation of mitotic cell cycle	18/339	493/23210	0.000375212	0.0109058	0.0101801	Rptor/Zfp36l1/Dync1h1/Crebbp/Pkd1/Brd4/Hspa1b/Hspa1a/Pdgfrb/Lrp5/Abl1/Klf4/Ttc28/Cit/Trrap/Numa1/Taok2/Smad3	18
Down in CaspKO	GO:0010499	proteasomal ubiquitin-independent protein catabolic process	4/339	24/23210	0.000377064	0.0109058	0.0101801	Psma3/Psma2/Psma5/Psma1	4
Down in CaspKO	GO:0070584	mitochondrion morphogenesis	4/339	24/23210	0.000377064	0.0109058	0.0101801	Slirp/Ndufs6/Ssbp1/Coq7	4
Down in CaspKO	GO:0051236	establishment of RNA localization	9/339	151/23210	0.000390663	0.0111764	0.0104326	Sarnp/Npm1/Thoc7/Eny2/Srsf3/Magoh/Ran/Sem1/Magohb	9
Down in CaspKO	GO:0009201	ribonucleoside triphosphate biosynthetic process	6/339	66/23210	0.000403833	0.0113073	0.0105548	Myc/Atp5j/Atp5g3/Atp5k/Ndufc2/Atp5l	6
Down in CaspKO	GO:0042274	ribosomal small subunit biogenesis	6/339	66/23210	0.000403833	0.0113073	0.0105548	Npm1/Fcf1/Rps24/Ngdn/Lsm6/Rps27l	6
Down in CaspKO	GO:0006611	protein export from nucleus	8/339	121/23210	0.000410399	0.0113702	0.0106135	Sarnp/Npm1/Thoc7/Eny2/Srsf3/Txn1/Ran/Sem1	8
Down in CaspKO	GO:2000116	regulation of cysteine-type endopeptidase activity	11/339	226/23210	0.000521046	0.0142853	0.0133347	Perp/Birc5/Pdcd6/Myc/Fam162a/Csnk2a1/Cycs/Pdcd5/Casp1/Rps27l/Rnf7	11
Down in CaspKO	GO:0006122	mitochondrial electron transport, ubiquinol to cytochrome c	3/339	12/23210	0.000616091	0.0165464	0.0154453	Uqcrb/Cycs/CYTB	3
Down in CaspKO	GO:0097428	protein maturation by iron-sulfur cluster transfer	3/339	12/23210	0.000616091	0.0165464	0.0154453	Isca2/Nfu1/Ciao2a	3
Down in CaspKO	GO:0043281	regulation of cysteine-type endopeptidase activity involved in apoptotic process	10/339	201/23210	0.000782841	0.0203859	0.0190292	Birc5/Pdcd6/Myc/Fam162a/Csnk2a1/Cycs/Pdcd5/Casp1/Rps27l/Rnf7	10
Down in CaspKO	GO:0071027	nuclear RNA surveillance	3/339	13/23210	0.000792276	0.0203859	0.0190292	Exosc8/Exosc3/Exosc7	3
Down in CaspKO	GO:0071028	nuclear mRNA surveillance	3/339	13/23210	0.000792276	0.0203859	0.0190292	Exosc8/Exosc3/Exosc7	3
Down in CaspKO	GO:0006406	mRNA export from nucleus	5/339	50/23210	0.000797777	0.0203859	0.0190292	Sarnp/Thoc7/Eny2/Srsf3/Sem1	5
Down in CaspKO	GO:0071427	mRNA-containing ribonucleoprotein complex export from nucleus	5/339	50/23210	0.000797777	0.0203859	0.0190292	Sarnp/Thoc7/Eny2/Srsf3/Sem1	5
Down in CaspKO	GO:0051168	nuclear export	8/339	135/23210	0.000847625	0.0214514	0.0200239	Sarnp/Npm1/Thoc7/Eny2/Srsf3/Txn1/Ran/Sem1	8
Down in CaspKO	GO:0009142	nucleoside triphosphate biosynthetic process	6/339	76/23210	0.000860239	0.0215633	0.0201283	Myc/Atp5j/Atp5g3/Atp5k/Ndufc2/Atp5l	6
Down in CaspKO	GO:0043248	proteasome assembly	3/339	14/23210	0.00099748	0.0245361	0.0229033	Psmg2/Pomp/Sem1	3
Down in CaspKO	GO:0090503	RNA phosphodiester bond hydrolysis, exonucleolytic	3/339	14/23210	0.00099748	0.0245361	0.0229033	Exosc8/Exosc3/Exosc7	3
Down in CaspKO	GO:0051028	mRNA transport	7/339	108/23210	0.00105363	0.0256774	0.0239686	Sarnp/Thoc7/Eny2/Srsf3/Magoh/Sem1/Magohb	7
Down in CaspKO	GO:0031503	protein-containing complex localization	11/339	249/23210	0.00115311	0.0278438	0.0259908	Sarnp/Npm1/Birc5/Thoc7/Eny2/Tctex1d2/Srsf3/Dynll1/Ran/Sem1/Rab11a	11
Down in CaspKO	GO:0016073	snRNA metabolic process	4/339	32/23210	0.001164	0.0278512	0.0259977	Nop10/Exosc8/Exosc3/Exosc7	4
Down in CaspKO	GO:1901987	regulation of cell cycle phase transition	12/339	289/23210	0.00119144	0.0282291	0.0263505	Cdk1/Npm1/Birc5/Adam17/Psme2/Rnaseh2b/Aif1/Psmg2/Rpl17/Ube2c/Rab11a/Rps27l	12
Down in CaspKO	GO:0000291	nuclear-transcribed mRNA catabolic process, exonucleolytic	3/339	15/23210	0.00123342	0.0282291	0.0263505	Exosc8/Exosc3/Exosc7	3
Down in CaspKO	GO:0051382	kinetochore assembly	3/339	15/23210	0.00123342	0.0282291	0.0263505	Cenpw/Cenph/Cenpa	3
Down in CaspKO	GO:0071025	RNA surveillance	3/339	15/23210	0.00123342	0.0282291	0.0263505	Exosc8/Exosc3/Exosc7	3
Down in CaspKO	GO:1902570	protein localization to nucleolus	3/339	15/23210	0.00123342	0.0282291	0.0263505	Rpf2/Npm1/Ran	3
Down in CaspKO	GO:0006417	regulation of translation	13/339	332/23210	0.0012846	0.0291471	0.0272074	Foxo3/Eif4ebp2/Mex3d/Tob1/Zfp36l1/Ago2/Ep300/Tcof1/Rxra/Sesn2/Eif4g3/Gcn1/Samd4b/Calr	13
Down in CaspKO	GO:0071824	protein-DNA complex subunit organization	10/339	215/23210	0.00130381	0.0292074	0.0272637	Cenpw/Npm1/Cenpv/Rpl23/Cenph/Myc/Mis18a/Gtf2h5/Swi5/Cenpa	10
Down in CaspKO	GO:0045047	protein targeting to ER	4/339	33/23210	0.00130945	0.0292074	0.0272637	Srp9/Spcs1/Sec61b/Spcs2	4
Down in CaspKO	GO:0015931	nucleobase-containing compound transport	9/339	181/23210	0.00142268	0.0314664	0.0293723	Sarnp/Npm1/Thoc7/Eny2/Srsf3/Magoh/Ran/Sem1/Magohb	9
Down in CaspKO	GO:0052548	regulation of endopeptidase activity	13/339	337/23210	0.00146778	0.0321934	0.0300509	Perp/Birc5/Psma3/Pdcd6/Psme2/Myc/Fam162a/Csnk2a1/Cycs/Pdcd5/Casp1/Rps27l/Rnf7	13
Down in CaspKO	GO:0006968	cellular defense response	3/339	16/23210	0.00150171	0.0326652	0.0304914	B2m/Clec2d/Ccr2	3
Down in CaspKO	GO:1901990	regulation of mitotic cell cycle phase transition	11/339	258/23210	0.00153076	0.0330243	0.0308265	Cdk1/Birc5/Adam17/Psme2/Rnaseh2b/Aif1/Psmg2/Rpl17/Ube2c/Rab11a/Rps27l	11
Down in CaspKO	GO:0006457	protein folding	8/339	153/23210	0.00188932	0.0404285	0.037738	Hspe1/Pfdn2/Nudcd2/Emc6/Tbca/Pfdn1/B2m/Pdcd5	8
Down in CaspKO	GO:0072599	establishment of protein localization to endoplasmic reticulum	4/339	37/23210	0.00201886	0.0428519	0.0400001	Srp9/Spcs1/Sec61b/Spcs2	4

## Sheet: Eumyc Effect
Extended Clusters
Cluster	ID	Description	GeneRatio	BgRatio	pvalue	p.adjust	qvalue	geneID	Count
Down in EuMyc	GO:0002377	immunoglobulin production	0.428571	252/23210	4.28635e-05	0.00608662	0.00302301	Vpreb3/Vpreb1/Vpreb2	3
Down in EuMyc	GO:0002440	production of molecular mediator of immune response	0.428571	345/23210	0.000109014	0.00774002	0.00384419	Vpreb3/Vpreb1/Vpreb2	3
Down in EuMyc	GO:0042100	B cell proliferation	0.285714	112/23210	0.000477047	0.0225802	0.0112148	Vpreb1/Vpreb2	2
Down in EuMyc	GO:0008361	regulation of cell size	0.285714	209/23210	0.001645	0.0371598	0.0184559	Vpreb1/Vpreb2	2
Down in EuMyc	GO:0046651	lymphocyte proliferation	0.285714	308/23210	0.00352733	0.0371598	0.0184559	Vpreb1/Vpreb2	2
Down in EuMyc	GO:0032943	mononuclear cell proliferation	0.285714	310/23210	0.00357234	0.0371598	0.0184559	Vpreb1/Vpreb2	2
Down in EuMyc	GO:0048872	homeostasis of number of cells	0.285714	315/23210	0.00368603	0.0371598	0.0184559	Vpreb1/Vpreb2	2
Down in EuMyc	GO:0070661	leukocyte proliferation	0.285714	331/23210	0.00406124	0.0371598	0.0184559	Vpreb1/Vpreb2	2
Down in EuMyc	GO:0022411	cellular component disassembly	0.285714	357/23210	0.00470766	0.0371598	0.0184559	H2aw/Plk3	2
Down in EuMyc	GO:0009314	response to radiation	0.285714	395/23210	0.0057332	0.0371598	0.0184559	H2aw/Plk3	2
Down in EuMyc	GO:0032535	regulation of cellular component size	0.285714	397/23210	0.0057898	0.0371598	0.0184559	Vpreb1/Vpreb2	2
Down in EuMyc	GO:0042113	B cell activation	0.285714	405/23210	0.00601884	0.0371598	0.0184559	Vpreb1/Vpreb2	2
Down in EuMyc	GO:0061684	chaperone-mediated autophagy	0.142857	10/23210	0.00301243	0.0371598	0.0184559	Plk3	1
Down in EuMyc	GO:0002638	negative regulation of immunoglobulin production	0.142857	13/23210	0.00391465	0.0371598	0.0184559	Vpreb3	1
Down in EuMyc	GO:0031953	negative regulation of protein autophosphorylation	0.142857	13/23210	0.00391465	0.0371598	0.0184559	Gfra2	1
Down in EuMyc	GO:0070914	UV-damage excision repair	0.142857	13/23210	0.00391465	0.0371598	0.0184559	H2aw	1
Down in EuMyc	GO:0048308	organelle inheritance	0.142857	14/23210	0.00421523	0.0371598	0.0184559	Plk3	1
Down in EuMyc	GO:0048313	Golgi inheritance	0.142857	14/23210	0.00421523	0.0371598	0.0184559	Plk3	1
Down in EuMyc	GO:0006337	nucleosome disassembly	0.142857	15/23210	0.00451573	0.0371598	0.0184559	H2aw	1
Down in EuMyc	GO:0070307	lens fiber cell development	0.142857	15/23210	0.00451573	0.0371598	0.0184559	Bfsp2	1
Down in EuMyc	GO:0031498	chromatin disassembly	0.142857	17/23210	0.00511651	0.0371598	0.0184559	H2aw	1
Down in EuMyc	GO:0032986	protein-DNA complex disassembly	0.142857	17/23210	0.00511651	0.0371598	0.0184559	H2aw	1
Down in EuMyc	GO:0044819	mitotic G1/S transition checkpoint	0.142857	20/23210	0.00601709	0.0371598	0.0184559	Plk3	1
Down in EuMyc	GO:0051023	regulation of immunoglobulin secretion	0.142857	21/23210	0.00631713	0.0373763	0.0185635	Vpreb3	1
Down in EuMyc	GO:0048305	immunoglobulin secretion	0.142857	27/23210	0.00811572	0.0460973	0.0228949	Vpreb3	1
Down in EuMyc	GO:0033141	positive regulation of peptidyl-serine phosphorylation of STAT protein	0.142857	29/23210	0.00871464	0.0472314	0.0234582	Gfra2	1
Down in EuMyc	GO:0070306	lens fiber cell differentiation	0.142857	30/23210	0.00901398	0.0472314	0.0234582	Bfsp2	1
Down in EuMyc	GO:0033139	regulation of peptidyl-serine phosphorylation of STAT protein	0.142857	31/23210	0.00931324	0.0472314	0.0234582	Gfra2	1
